# Supplementary material for: Genome Wide Analysis of Family-1 UDP Glycosyltransferases in Populus trichocarpa Specifies Abiotic Stress Responsive Glycosylation Mechanisms
Source: Genes (Basel). 2022 Sep 13;13(9):1640. doi: 10.3390/genes13091640 (PMC9498546; doi:10.3390/genes13091640)
Supplement: Supplementary file 1 [file genes-13-01640-s001.zip › Table S1.xlsx]

## Sheet: Identified UGTs
Title: Genome and transcriptome wide analyses of family-1 UDP glycosyltransferases in Populus trichocarpa indicates drought responsive glycosylation Hafiz Mamoon Rehman1, Muhammad Amjad Nawaz1, Zahid Hussain Shah2, Seung Hwan Yang*1, Gyuhwa Chung1,* 1Department of Biotechnology, Chonnam National University, Yeosu, Chonnam 550-749, Korea 2Department of Arid Land Agriculture, King Abdul-Aziz Univer…
Transcript_Name	GeneNames	Alias	Chromosome_Name	Exon Length	Start	Stop	Peptide Length	Pathway Info	PSPG Motif	genelist_go_id	genelist_pfam_id	ATG_Synonyms	genelist_panther_id	Plaza
Potri.001G016300.1	Potri.001G016300		Chr01	1660	1181400	1183059	490	soybean saponin I biosynthesis	WAPQVDILSHKSTCAFLSHCGWNSVLEALDKGVPMLGWAMAGEQ	GO:0016758-transferase activity, transferring hexosyl groups;GO:0008152-metabolism	PF00201-UDP-glucoronosyl and UDP-glucosyl transferase		PTHR11926-GLUCOSYL/GLUCURONOSYL TRANSFERASES;PTHR11926:SF15-UDP-GLUCURONOSYLTRANSFERASE RELATED	PT01G01630
Potri.001G016500.1	Potri.001G016500	POPTR_0001s05400, fgenesh4_pm.C_LG_I000127	Chr01	1458	1189140	1190597	485		WAPQVEILSHKSISAFLSHGGWNSIIESLSHGVPLIGWPMAEEQ	GO:0016758-transferase activity, transferring hexosyl groups;GO:0008152-metabolism	PF00201-UDP-glucoronosyl and UDP-glucosyl transferase		PTHR11926-GLUCOSYL/GLUCURONOSYL TRANSFERASES;PTHR11926:SF15-UDP-GLUCURONOSYLTRANSFERASE RELATED	PT01G01650
Potri.001G030600.1	Potri.001G030600	POPTR_0001s05420	Chr01	1428	2255138	2256565	475		WVPQLKILAHDSVGGFLTHSGWSSVVEALQHERALILLSFLAEQ	GO:0016758-transferase activity, transferring hexosyl groups;GO:0008152-metabolism	PF00201-UDP-glucoronosyl and UDP-glucosyl transferase		PTHR11926-GLUCOSYL/GLUCURONOSYL TRANSFERASES;PTHR11926:SF15-UDP-GLUCURONOSYLTRANSFERASE RELATED	PT01G03060
Potri.001G245900.1	Potri.001G245900	POPTR_0001s06790, fgenesh4_pg.C_LG_I000238	Chr01	2293	25644739	25647031	451		WAPQKEVLAHSAVGGFWSHCGWNSTLESISEGVPMICKPCFGDQ	GO:0016758-transferase activity, transferring hexosyl groups;GO:0008152-metabolism	PF00201-UDP-glucoronosyl and UDP-glucosyl transferase	UGT76E2	PTHR11926-GLUCOSYL/GLUCURONOSYL TRANSFERASES;PTHR11926:SF15-UDP-GLUCURONOSYLTRANSFERASE RELATED	PT01G24590
Potri.001G281800.1	Potri.001G281800	POPTR_0001s25280, eugene3.00011560	Chr01	3013	28826810	28829822	462		WCDQLRVLCHPSLGGFWSHCGWGSTSEAAFSGIPLLTFPLYLDQ	GO:0016758-transferase activity, transferring hexosyl groups;GO:0008152-metabolism	PF00201-UDP-glucoronosyl and UDP-glucosyl transferase		PTHR11926-GLUCOSYL/GLUCURONOSYL TRANSFERASES;PTHR11926:SF15-UDP-GLUCURONOSYLTRANSFERASE RELATED	PT01G28180
Potri.001G281900.1	Potri.001G281900	POPTR_0001s28860	Chr01	2619	28830332	28832950	463		WCDQIRVLCHSAVGGFWTHCGWNSTLEAVFAGVPMLTSPIFWDQ	GO:0016758-transferase activity, transferring hexosyl groups;GO:0008152-metabolism	PF00201-UDP-glucoronosyl and UDP-glucosyl transferase		PTHR11926-GLUCOSYL/GLUCURONOSYL TRANSFERASES;PTHR11926:SF15-UDP-GLUCURONOSYLTRANSFERASE RELATED	PT01G28190
Potri.001G282100.1	Potri.001G282100	POPTR_0001s28870	Chr01	2598	28840423	28843020	459		WCDQLKVLCHSSIGGFWTHCGWNSTLEAVFAGVPMLTFPLFLDQ	GO:0016758-transferase activity, transferring hexosyl groups;GO:0008152-metabolism	PF00201-UDP-glucoronosyl and UDP-glucosyl transferase		PTHR11926-GLUCOSYL/GLUCURONOSYL TRANSFERASES;PTHR11926:SF15-UDP-GLUCURONOSYLTRANSFERASE RELATED	PT01G28210
Potri.001G302300.1	Potri.001G302300	POPTR_0001s28890, grail3.0053022001	Chr01	1479	30609374	30610852	460	superpathway of scopolin and esculin biosynthesis	WAPQMLILDHEAVGGFMTHCGWNSALEGITAGVPMVTWPLCAEQ	GO:0016758-transferase activity, transferring hexosyl groups;GO:0008152-metabolism	PF00201-UDP-glucoronosyl and UDP-glucosyl transferase	UGT73B3	PTHR11926-GLUCOSYL/GLUCURONOSYL TRANSFERASES;PTHR11926:SF15-UDP-GLUCURONOSYLTRANSFERASE RELATED	PT01G30230
Potri.001G302400.1	Potri.001G302400	POPTR_0001s30970, fgenesh4_pg.C_LG_I002588	Chr01	1641	30617637	30619277	491	superpathway of scopolin and esculin biosynthesis	WAPQVLILDHKAVGGFMTHCGWNSTLEAVTAGLPLVTWPLFAEQ	GO:0016758-transferase activity, transferring hexosyl groups;GO:0008152-metabolism	PF00201-UDP-glucoronosyl and UDP-glucosyl transferase	UGT73B4	PTHR11926-GLUCOSYL/GLUCURONOSYL TRANSFERASES;PTHR11926:SF15-UDP-GLUCURONOSYLTRANSFERASE RELATED	PT01G30240
Potri.001G303000.1	Potri.001G303000	POPTR_0001s30980, fgenesh4_pm.C_LG_I001042	Chr01	1835	30651928	30653762	485	superpathway of scopolin and esculin biosynthesis	WAPQVLILDHEAIGAFVTHCGWNSTLEGITAGKPMVTWPIFAEQ	GO:0016758-transferase activity, transferring hexosyl groups;GO:0008152-metabolism	PF00201-UDP-glucoronosyl and UDP-glucosyl transferase	UGT73B3	PTHR11926-GLUCOSYL/GLUCURONOSYL TRANSFERASES;PTHR11926:SF15-UDP-GLUCURONOSYLTRANSFERASE RELATED	PT01G30300
Potri.001G303100.1	Potri.001G303100	POPTR_0001s31040, grail3.0017021801	Chr01	16288	30654624	30670911	396	superpathway of scopolin and esculin biosynthesis	WAPQVVILDHEAIGGFVTHCGWNSTIEGIAAGKPMVTWPVSAEQ	GO:0016758-transferase activity, transferring hexosyl groups;GO:0008152-metabolism	PF00201-UDP-glucoronosyl and UDP-glucosyl transferase	UGT73B5	PTHR11926-GLUCOSYL/GLUCURONOSYL TRANSFERASES;PTHR11926:SF15-UDP-GLUCURONOSYLTRANSFERASE RELATED	PT01G30310
Potri.001G303200.1	Potri.001G303200		Chr01	2702	30670890	30673591	316	superpathway of scopolin and esculin biosynthesis	WAPQVVILDHEAIGGFVTHCGWNSTIEGIAAGKPMVTWPVSAEQ	GO:0016758-transferase activity, transferring hexosyl groups;GO:0008152-metabolism	PF00201-UDP-glucoronosyl and UDP-glucosyl transferase	UGT73B5	PTHR11926-GLUCOSYL/GLUCURONOSYL TRANSFERASES;PTHR11926:SF15-UDP-GLUCURONOSYLTRANSFERASE RELATED	PT01G30320
Potri.001G303300.1	Potri.001G303300	POPTR_0001s31080	Chr01	1452	30677359	30678810	483	superpathway of scopolin and esculin biosynthesis	WAPQVVILDHEAIGGFVTHCGWNSTIEGIAAGKPMVTWPVSAEQ	GO:0016758-transferase activity, transferring hexosyl groups;GO:0008152-metabolism	PF00201-UDP-glucoronosyl and UDP-glucosyl transferase	UGT73B5	PTHR11926-GLUCOSYL/GLUCURONOSYL TRANSFERASES;PTHR11926:SF15-UDP-GLUCURONOSYLTRANSFERASE RELATED	PT01G30330
Potri.001G303600.1	Potri.001G303600	POPTR_0001s31090	Chr01	1667	30698210	30699876	485	superpathway of scopolin and esculin biosynthesis	WAPQVLILDHEAIGAFVTHCGWNSTLEGITAGKPMVTWPIFAEQ	GO:0016758-transferase activity, transferring hexosyl groups;GO:0008152-metabolism	PF00201-UDP-glucoronosyl and UDP-glucosyl transferase	UGT73B3	PTHR11926-GLUCOSYL/GLUCURONOSYL TRANSFERASES;PTHR11926:SF15-UDP-GLUCURONOSYLTRANSFERASE RELATED	PT01G30360
Potri.001G303700.1	Potri.001G303700	POPTR_0001s31120	Chr01	1575	30703085	30704659	483	superpathway of scopolin and esculin biosynthesis	WAPQVVILDHEAIGGFVTHCGWNSTIEGIAAGKPMVTWPVSAEQ	GO:0016758-transferase activity, transferring hexosyl groups;GO:0008152-metabolism	PF00201-UDP-glucoronosyl and UDP-glucosyl transferase	UGT73B5	PTHR11926-GLUCOSYL/GLUCURONOSYL TRANSFERASES;PTHR11926:SF15-UDP-GLUCURONOSYLTRANSFERASE RELATED	PT01G30370
Potri.001G312600.1	Potri.001G312600	POPTR_0001s31130, eugene3.00012366	Chr01	1936	31818919	31820854	483		WCPQEQVLKHPSIGGFLSHMGWNSTLDSICGGVPMVCWPFFAEQ	GO:0016758-transferase activity, transferring hexosyl groups;GO:0008152-metabolism	PF00201-UDP-glucoronosyl and UDP-glucosyl transferase	AtUGT85A2,UGT85A2	PTHR11926-GLUCOSYL/GLUCURONOSYL TRANSFERASES;PTHR11926:SF15-UDP-GLUCURONOSYLTRANSFERASE RELATED	PT01G31260
Potri.001G313000.1	Potri.001G313000	POPTR_0001s31950, gw1.I.3572.1	Chr01	1932	31895693	31897624	474		WCPQELVLKHPSIGGFLCHMGWNSTMDSICAGVPLICWPFFADQ	GO:0016758-transferase activity, transferring hexosyl groups;GO:0008152-metabolism	PF00201-UDP-glucoronosyl and UDP-glucosyl transferase	AtUGT85A2,UGT85A2	PTHR11926-GLUCOSYL/GLUCURONOSYL TRANSFERASES;PTHR11926:SF15-UDP-GLUCURONOSYLTRANSFERASE RELATED	PT01G31300
Potri.001G348100.1	Potri.001G348100	POPTR_0001s32000, gw1.I.3549.1	Chr01	1716	35391314	35393029	471		WVDQREILIHQSVNGFLSHCGWNSVLESICAGVPILAWPMMAEQ	GO:0016758-transferase activity, transferring hexosyl groups;GO:0008152-metabolism	PF00201-UDP-glucoronosyl and UDP-glucosyl transferase		PTHR11926-GLUCOSYL/GLUCURONOSYL TRANSFERASES;PTHR11926:SF15-UDP-GLUCURONOSYLTRANSFERASE RELATED	PT01G34810
Potri.001G389200.1	Potri.001G389200	POPTR_0001s35050	Chr01	3168	40752852	40756019	471		WSPQLKVLAHKSVGCFMTHCGWNSTLEALSLGVPMVAMPQWTDQ	GO:0016758-transferase activity, transferring hexosyl groups;GO:0008152-metabolism	PF00201-UDP-glucoronosyl and UDP-glucosyl transferase	UGT74E2	PTHR11926-GLUCOSYL/GLUCURONOSYL TRANSFERASES;PTHR11926:SF15-UDP-GLUCURONOSYLTRANSFERASE RELATED	PT01G38920
Potri.002G098300.1	Potri.002G098300	POPTR_0001s39980, eugene3.01820023	Chr02	1893	7091678	7093570	505		WCPQEQVLQHPSIGGFLTHSGWNSTLDSLCGGVPMICWPFFAEQ	GO:0016758-transferase activity, transferring hexosyl groups;GO:0008152-metabolism	PF00201-UDP-glucoronosyl and UDP-glucosyl transferase	AtUGT85A2,UGT85A2	PTHR11926-GLUCOSYL/GLUCURONOSYL TRANSFERASES;PTHR11926:SF15-UDP-GLUCURONOSYLTRANSFERASE RELATED	PT02G09830
Potri.002G098400.1	Potri.002G098400	POPTR_0002s09850, gw1.II.3843.1	Chr02	1876	7095748	7097623	483		WCSQEQVLSHPSIGGFLTHNGWNSTIESICGGVPMICWPFFAEQ	GO:0016758-transferase activity, transferring hexosyl groups;GO:0008152-metabolism	PF00201-UDP-glucoronosyl and UDP-glucosyl transferase	AtUGT85A2,UGT85A2	PTHR11926-GLUCOSYL/GLUCURONOSYL TRANSFERASES;PTHR11926:SF15-UDP-GLUCURONOSYLTRANSFERASE RELATED	PT02G09840
Potri.002G123700.1	Potri.002G123700	POPTR_0002s09860, gw1.II.1756.1, Pt-AT2.2	Chr02	1506	9259363	9260868	501	daphnetin modification,myricetin gentiobioside biosynthesis,rutin biosynthesis,	WAPQLLILEHPAIGGFLTHCGWNSILEGVCAGQPMVTWPIFAEQ	GO:0016758-transferase activity, transferring hexosyl groups;GO:0008152-metabolism	PF00201-UDP-glucoronosyl and UDP-glucosyl transferase	UGT73B3	PTHR11926-GLUCOSYL/GLUCURONOSYL TRANSFERASES;PTHR11926:SF15-UDP-GLUCURONOSYLTRANSFERASE RELATED	PT02G12370
Potri.002G162300.1	Potri.002G162300	POPTR_0002s12520	Chr02	1754	12251780	12253533	467	soybean saponin I biosynthesis	WAPQLELLSHPSIGGSLFHSGWGSVIETLQYGHCLIVLPFIADQ	GO:0016758-transferase activity, transferring hexosyl groups;GO:0008152-metabolism	PF00201-UDP-glucoronosyl and UDP-glucosyl transferase		PTHR11926-GLUCOSYL/GLUCURONOSYL TRANSFERASES;PTHR11926:SF15-UDP-GLUCURONOSYLTRANSFERASE RELATED	PT02G16230
Potri.002G168600.1	Potri.002G168600	POPTR_0002s16380, estExt_fgenesh4_pm.C_LG_II0734	Chr02	1963	12766424	12768386	494		WAPQPQVLGHGSTGGFLTHCGWNSTLESVVNGVPLIVWPLYAEQ	GO:0016758-transferase activity, transferring hexosyl groups;GO:0008152-metabolism	PF00201-UDP-glucoronosyl and UDP-glucosyl transferase	GT72B1,UGT72B1	PTHR11926-GLUCOSYL/GLUCURONOSYL TRANSFERASES;PTHR11926:SF15-UDP-GLUCURONOSYLTRANSFERASE RELATED	PT02G16860
Potri.002G236400.1	Potri.002G236400	POPTR_0002s17000, estExt_fgenesh4_pg.C_LG_II1536	Chr02	5911	22978148	22984058	472		WCCQVEVLSHPSIGCFVTHCGWNSTLESLVCEVPVVAFPHWTDQ	GO:0016758-transferase activity, transferring hexosyl groups;GO:0008152-metabolism	PF00201-UDP-glucoronosyl and UDP-glucosyl transferase	IAGLU	PTHR11926-GLUCOSYL/GLUCURONOSYL TRANSFERASES;PTHR11926:SF15-UDP-GLUCURONOSYLTRANSFERASE RELATED	PT02G23640
Potri.003G138200.1	Potri.003G138200	POPTR_0002s23760, grail3.0021016401, Pt-IAGLU.2	Chr03	2026	15639785	15641810	502		WAPQIQVLSHSSTGGFLTHCGWNSILESIVNGVPLIAWPLYAEQ		PF00201-UDP-glucoronosyl and UDP-glucosyl transferase	GT72B1,UGT72B1	PTHR11926-GLUCOSYL/GLUCURONOSYL TRANSFERASES;PTHR11926:SF15-UDP-GLUCURONOSYLTRANSFERASE RELATED	PT03G13820
Potri.003G184400.1	Potri.003G184400	POPTR_0003s13800, eugene3.00031105	Chr03	3476	19042901	19046376	473	soybean saponin I biosynthesis	WAPQVKILSHDSVGGFMTHCGWNSIIEGLTFGRVLILLPILNEQ	GO:0016758-transferase activity, transferring hexosyl groups;GO:0008152-metabolism	PF00201-UDP-glucoronosyl and UDP-glucosyl transferase		PTHR11926-GLUCOSYL/GLUCURONOSYL TRANSFERASES;PTHR11926:SF15-UDP-GLUCURONOSYLTRANSFERASE RELATED	PT03G18440
Potri.003G210400.1	Potri.003G210400	POPTR_0003s18260, fgenesh4_pm.C_LG_III000645	Chr03	1909	20933581	20935489	490		WAPQVEILSHKSVSAFLSHCGWNSVLESLSNGVPLIGWPLAAEQ	GO:0016758-transferase activity, transferring hexosyl groups;GO:0008152-metabolism	PF00201-UDP-glucoronosyl and UDP-glucosyl transferase		PTHR11926-GLUCOSYL/GLUCURONOSYL TRANSFERASES;PTHR11926:SF15-UDP-GLUCURONOSYLTRANSFERASE RELATED	PT03G21040
Potri.004G069600.1	Potri.004G069600	POPTR_0003s22100	Chr04	1630	5766729	5768358	476		WAPQVAVLNHPSVGGFVSHCGWNSVLEAVCAGVPLVAWPLYAEQ	GO:0016758-transferase activity, transferring hexosyl groups;GO:0008152-metabolism	PF00201-UDP-glucoronosyl and UDP-glucosyl transferase	UGT88A1	PTHR11926-GLUCOSYL/GLUCURONOSYL TRANSFERASES;PTHR11926:SF15-UDP-GLUCURONOSYLTRANSFERASE RELATED	PT04G06960
Potri.004G069700.1	Potri.004G069700	POPTR_0004s06820, eugene3.00040275	Chr04	1240	5777868	5779107	389		WAPQVEILNHSSVGGFVTHCGWNSTLEAVCAGVPLVAWPLYAEQ	GO:0016758-transferase activity, transferring hexosyl groups;GO:0008152-metabolism	PF00201-UDP-glucoronosyl and UDP-glucosyl transferase	UGT88A1	PTHR11926-GLUCOSYL/GLUCURONOSYL TRANSFERASES;PTHR11926:SF15-UDP-GLUCURONOSYLTRANSFERASE RELATED	PT04G06970
Potri.004G069800.1	Potri.004G069800	POPTR_0004s06830	Chr04	1538	5780432	5781969	476		WAPQVAVLNHPSVGGFVSHCGWNSVLEAVCAGVPLVAWPLYAEQ	GO:0016758-transferase activity, transferring hexosyl groups;GO:0008152-metabolism	PF00201-UDP-glucoronosyl and UDP-glucosyl transferase	UGT88A1	PTHR11926-GLUCOSYL/GLUCURONOSYL TRANSFERASES;PTHR11926:SF15-UDP-GLUCURONOSYLTRANSFERASE RELATED	PT04G06980
Potri.004G069900.1	Potri.004G069900	POPTR_0004s06840, eugene3.00040272	Chr04	1431	5793484	5794914	476		WAPQVEILNHSSVGGFVTHCGWNSTLEAVCAGVPLVAWPLYAEQ	GO:0016758-transferase activity, transferring hexosyl groups;GO:0008152-metabolism	PF00201-UDP-glucoronosyl and UDP-glucosyl transferase	UGT88A1	PTHR11926-GLUCOSYL/GLUCURONOSYL TRANSFERASES;PTHR11926:SF15-UDP-GLUCURONOSYLTRANSFERASE RELATED	PT04G06990
Potri.004G070000.1	Potri.004G070000	POPTR_0004s06850	Chr04	1455	5801249	5802703	484		WAPQVAVLNHPSVGGFVSHCGWNSVLEAVCAGVPLVAWPLYAEQ	GO:0016758-transferase activity, transferring hexosyl groups;GO:0008152-metabolism	PF00201-UDP-glucoronosyl and UDP-glucosyl transferase	UGT88A1	PTHR11926-GLUCOSYL/GLUCURONOSYL TRANSFERASES;PTHR11926:SF15-UDP-GLUCURONOSYLTRANSFERASE RELATED	PT04G07000
Potri.004G070900.1	Potri.004G070900	POPTR_0004s06920	Chr04	1431	5949416	5950846	476		WAPQVAVLNHPSVGGFVSHCGWNSVLEAVCAGVPLVAWPLYAEQ	GO:0016758-transferase activity, transferring hexosyl groups;GO:0008152-metabolism	PF00201-UDP-glucoronosyl and UDP-glucosyl transferase	UGT88A1	PTHR11926-GLUCOSYL/GLUCURONOSYL TRANSFERASES;PTHR11926:SF15-UDP-GLUCURONOSYLTRANSFERASE RELATED	PT04G07090
Potri.004G071000.1	Potri.004G071000	POPTR_0004s06930	Chr04	1893	5959943	5961835	476		WAPQVAVLNHPSVGGFVSHCGWNSVLEAVCAGVPLVAWPLYAEQ	GO:0016758-transferase activity, transferring hexosyl groups;GO:0008152-metabolism	PF00201-UDP-glucoronosyl and UDP-glucosyl transferase	UGT88A1	PTHR11926-GLUCOSYL/GLUCURONOSYL TRANSFERASES;PTHR11926:SF15-UDP-GLUCURONOSYLTRANSFERASE RELATED	PT04G07100
Potri.004G083700.1	Potri.004G083700	POPTR_0004s06981, grail3.0038022401	Chr04	1380	6908242	6909621	460		WCSQMEVLAHESIGCYMMHCGWNSTMESLVAGIPVVGLPQFADQ	GO:0016758-transferase activity, transferring hexosyl groups;GO:0008152-metabolism	PF00201-UDP-glucoronosyl and UDP-glucosyl transferase		PTHR11926-GLUCOSYL/GLUCURONOSYL TRANSFERASES;PTHR11926:SF15-UDP-GLUCURONOSYLTRANSFERASE RELATED	PT04G08370
Potri.004G119700.1	Potri.004G119700	POPTR_0004s08200	Chr04	1926	11174073	11175998	456		WAPQQNVLAHPSVACFVSHCGWNSVIEGVCNGVPFLCWPYFADQ	GO:0016758-transferase activity, transferring hexosyl groups;GO:0008152-metabolism	PF00201-UDP-glucoronosyl and UDP-glucosyl transferase		PTHR11926-GLUCOSYL/GLUCURONOSYL TRANSFERASES;PTHR11926:SF15-UDP-GLUCURONOSYLTRANSFERASE RELATED	PT04G11970
Potri.004G123500.1	Potri.004G123500	POPTR_0004s11870, eugene3.00041122	Chr04	1588	11883017	11884604	454	cytokinin-<i>O</i>-glucosides biosynthesis	WAPQQKVLSHPSISCFLSHCGWNSTMEGVSNGVPFLCWPYFADQ	GO:0016758-transferase activity, transferring hexosyl groups;GO:0008152-metabolism	PF00201-UDP-glucoronosyl and UDP-glucosyl transferase		PTHR11926-GLUCOSYL/GLUCURONOSYL TRANSFERASES;PTHR11926:SF15-UDP-GLUCURONOSYLTRANSFERASE RELATED	PT04G12350
Potri.004G172700.1	Potri.004G172700	POPTR_0004s12230, fgenesh4_pm.C_LG_IV000394	Chr04	2305	19142154	19144458	481		WCQQEEVLNHPSVGVFLTHSGWNSTIESLAAGVPMICWPFFADQ	GO:0016758-transferase activity, transferring hexosyl groups;GO:0008152-metabolism	PF00201-UDP-glucoronosyl and UDP-glucosyl transferase	AtUGT85A7,UGT85A7	PTHR11926-GLUCOSYL/GLUCURONOSYL TRANSFERASES;PTHR11926:SF15-UDP-GLUCURONOSYLTRANSFERASE RELATED	PT04G17270
Potri.004G179300.1	Potri.004G179300	POPTR_0004s17850, gw1.IV.1075.1	Chr04	1909	19662947	19664855	463		WSQQLEVLAHKSVGCFMTHCGWNSALEALSLGVPMVAMPQWTDQ	GO:0016758-transferase activity, transferring hexosyl groups;GO:0008152-metabolism	PF00201-UDP-glucoronosyl and UDP-glucosyl transferase	UGT74E2	PTHR11926-GLUCOSYL/GLUCURONOSYL TRANSFERASES;PTHR11926:SF15-UDP-GLUCURONOSYLTRANSFERASE RELATED	PT04G17930
Potri.004G214100.1	Potri.004G214100	POPTR_0004s18570, Pt-ZOG1.14, eugene3.00041395	Chr04	2037	22177396	22179432	488	cytokinin-<i>O</i>-glucosides biosynthesis	WCSQRAVLAHPAIGGFLTHCGWNSVLESIWCQVPLLSLPLQTDQ	GO:0016758-transferase activity, transferring hexosyl groups;GO:0008152-metabolism	PF00201-UDP-glucoronosyl and UDP-glucosyl transferase		PTHR11926-GLUCOSYL/GLUCURONOSYL TRANSFERASES;PTHR11926:SF15-UDP-GLUCURONOSYLTRANSFERASE RELATED	PT04G21410
Potri.005G036100.1	Potri.005G036100	POPTR_0004s22400, gw1.163.8.1	Chr05	1479	2651109	2652587	492	superpathway of scopolin and esculin biosynthesis	WVDQRGILEHPAIGGFLTHCGWNSVLEGLSMGVPLLAWPMGAEQ	GO:0016758-transferase activity, transferring hexosyl groups;GO:0008152-metabolism	PF00201-UDP-glucoronosyl and UDP-glucosyl transferase	UGT73B5	PTHR11926-GLUCOSYL/GLUCURONOSYL TRANSFERASES;PTHR11926:SF15-UDP-GLUCURONOSYLTRANSFERASE RELATED	PT05G03610
Potri.005G073800.1	Potri.005G073800	POPTR_0005s03820, fgenesh4_pg.C_scaffold_70000221	Chr05	2174	5372583	5374756	479		WCPQDQVLAHPSVGVFLTHCGWNSMMETISCGVPVICWPFFADQ	GO:0016758-transferase activity, transferring hexosyl groups;GO:0008152-metabolism	PF00201-UDP-glucoronosyl and UDP-glucosyl transferase	AtUGT85A2,UGT85A2	PTHR11926-GLUCOSYL/GLUCURONOSYL TRANSFERASES;PTHR11926:SF15-UDP-GLUCURONOSYLTRANSFERASE RELATED	PT05G07380
Potri.006G007000.1	Potri.006G007000	POPTR_0005s07500, estExt_Genewise1_v1.C_LG_V2740	Chr06	1455	471805	473259	484		WAPQTDILAHPAVGGFVSHCGWNSILESLWFGVPIAAWPIDGEQ	GO:0016758-transferase activity, transferring hexosyl groups;GO:0008152-metabolism	PF00201-UDP-glucoronosyl and UDP-glucosyl transferase		PTHR11926-GLUCOSYL/GLUCURONOSYL TRANSFERASES;PTHR11926:SF15-UDP-GLUCURONOSYLTRANSFERASE RELATED	PT06G00700
Potri.006G007100.1	Potri.006G007100	POPTR_0006s00880	Chr06	1167	480885	482051	349	anthocyanin biosynthesis	WAPQVDILAHPSIGGFVSHCGWNSMLESIWFDVPIATWPLYAEQ	GO:0016758-transferase activity, transferring hexosyl groups;GO:0008152-metabolism	PF00201-UDP-glucoronosyl and UDP-glucosyl transferase	HYR1	PTHR11926-GLUCOSYL/GLUCURONOSYL TRANSFERASES;PTHR11926:SF15-UDP-GLUCURONOSYLTRANSFERASE RELATED	PT06G00710
Potri.006G007200.1	Potri.006G007200	POPTR_0006s00890	Chr06	1752	496360	498111	484	anthocyanin biosynthesis	WAPQVDILAHPSIGGFVSHCGWNSTLESIWFDVPIATWPMHAEQ	GO:0016758-transferase activity, transferring hexosyl groups;GO:0008152-metabolism	PF00201-UDP-glucoronosyl and UDP-glucosyl transferase		PTHR11926-GLUCOSYL/GLUCURONOSYL TRANSFERASES;PTHR11926:SF15-UDP-GLUCURONOSYLTRANSFERASE RELATED	PT06G00720
Potri.006G007300.1	Potri.006G007300	POPTR_0006s00900, eugene3.00060083	Chr06	1801	504781	506581	484	anthocyanin biosynthesis	WAPQVDILAHQAVGGFASHCGWNSIIESVWFGVPIATWPLYAEQ	GO:0016758-transferase activity, transferring hexosyl groups;GO:0008152-metabolism	PF00201-UDP-glucoronosyl and UDP-glucosyl transferase		PTHR11926-GLUCOSYL/GLUCURONOSYL TRANSFERASES;PTHR11926:SF15-UDP-GLUCURONOSYLTRANSFERASE RELATED	PT06G00730
Potri.006G007400.1	Potri.006G007400	POPTR_0006s00910, eugene3.00060085	Chr06	5197	514684	519880	484		WAPQVDILAHPAVGGFASHCGWNSILESVRFGVPVATWPLYAEQ	GO:0016758-transferase activity, transferring hexosyl groups;GO:0008152-metabolism	PF00201-UDP-glucoronosyl and UDP-glucosyl transferase		PTHR11926-GLUCOSYL/GLUCURONOSYL TRANSFERASES;PTHR11926:SF15-UDP-GLUCURONOSYLTRANSFERASE RELATED	PT06G00740
Potri.006G007600.1	Potri.006G007600	POPTR_0006s00920	Chr06	1890	521426	523315	411		WAPQVDVLAHPSIKEFISHCGWNSILESVWFGVPLATWPMYAEQ	GO:0016758-transferase activity, transferring hexosyl groups;GO:0008152-metabolism	PF00201-UDP-glucoronosyl and UDP-glucosyl transferase	HYR1	PTHR11926-GLUCOSYL/GLUCURONOSYL TRANSFERASES;PTHR11926:SF15-UDP-GLUCURONOSYLTRANSFERASE RELATED	PT06G00760
Potri.006G010000.1	Potri.006G010000	POPTR_0006s00940	Chr06	1998	636453	638450	475		WAPQVEILAHRAVGAFVSHCGWNSTLETLWYGVPIITWPLYGEQ	GO:0016758-transferase activity, transferring hexosyl groups;GO:0008152-metabolism	PF00201-UDP-glucoronosyl and UDP-glucosyl transferase	UGT71C4	PTHR11926-GLUCOSYL/GLUCURONOSYL TRANSFERASES;PTHR11926:SF15-UDP-GLUCURONOSYLTRANSFERASE RELATED	PT06G01000
Potri.006G022300.1	Potri.006G022300	POPTR_0006s01160, eugene3.00060107	Chr06	2089	1574956	1577044	480		WCPQEEVLNHPSIGGFLTHSGWNSTAESISSGVPMLCWPFFADQ	GO:0016758-transferase activity, transferring hexosyl groups;GO:0008152-metabolism	PF00201-UDP-glucoronosyl and UDP-glucosyl transferase	ATUGT85A1,UGT85A1	PTHR11926-GLUCOSYL/GLUCURONOSYL TRANSFERASES;PTHR11926:SF15-UDP-GLUCURONOSYLTRANSFERASE RELATED	PT06G02230
Potri.006G022500.1	Potri.006G022500	POPTR_0006s02310, gw1.VI.1161.1	Chr06	2077	1585897	1587973	482		WCPQEEVLNHPSIGGFLTHSGWNSTAESISSGVPMLCLPFFGDQ	GO:0016758-transferase activity, transferring hexosyl groups;GO:0008152-metabolism	PF00201-UDP-glucoronosyl and UDP-glucosyl transferase	ATUGT85A1,UGT85A1	PTHR11926-GLUCOSYL/GLUCURONOSYL TRANSFERASES;PTHR11926:SF15-UDP-GLUCURONOSYLTRANSFERASE RELATED	PT06G02250
Potri.006G022600.1	Potri.006G022600	POPTR_0006s02330	Chr06	1876	1597645	1599520	482		WCPQEEVLNHPSIGGFLTHSGWNSTAESISSGVPMLCLPFFGDQ	GO:0016758-transferase activity, transferring hexosyl groups;GO:0008152-metabolism	PF00201-UDP-glucoronosyl and UDP-glucosyl transferase	ATUGT85A1,UGT85A1	PTHR11926-GLUCOSYL/GLUCURONOSYL TRANSFERASES;PTHR11926:SF15-UDP-GLUCURONOSYLTRANSFERASE RELATED	PT06G02260
Potri.006G022800.1	Potri.006G022800	POPTR_0006s02350	Chr06	9751	1601785	1611535	480		WCPQEEVPNHPSIGGFLTHSGWGSTIESISSGVPMLCWPFFGDQ	GO:0016758-transferase activity, transferring hexosyl groups;GO:0008152-metabolism	PF00201-UDP-glucoronosyl and UDP-glucosyl transferase	ATUGT85A1,UGT85A1	PTHR11926-GLUCOSYL/GLUCURONOSYL TRANSFERASES;PTHR11926:SF15-UDP-GLUCURONOSYLTRANSFERASE RELATED	PT06G02280
Potri.006G023100.1	Potri.006G023100	POPTR_0006s02370	Chr06	5131	1626750	1631880	480		WCPQEEVLNHPSIGGFLTHSGWNSTAESISSGVPMLCLPFFGDQ	GO:0016758-transferase activity, transferring hexosyl groups;GO:0008152-metabolism	PF00201-UDP-glucoronosyl and UDP-glucosyl transferase	ATUGT85A1,UGT85A1	PTHR11926-GLUCOSYL/GLUCURONOSYL TRANSFERASES;PTHR11926:SF15-UDP-GLUCURONOSYLTRANSFERASE RELATED
Potri.006G023600.1	Potri.006G023600	POPTR_0006s02380, gw1.VI.2360.1	Chr06	1830	1666183	1668012	479		WCPQEEVLNHPSIGGFLTHSGWNSTVESLCAGVPMICWPFFADQ	GO:0016758-transferase activity, transferring hexosyl groups;GO:0008152-metabolism	PF00201-UDP-glucoronosyl and UDP-glucosyl transferase	AtUGT85A2,UGT85A2	PTHR11926-GLUCOSYL/GLUCURONOSYL TRANSFERASES;PTHR11926:SF15-UDP-GLUCURONOSYLTRANSFERASE RELATED	PT06G02360
Potri.006G023700.1	Potri.006G023700	POPTR_0006s02440, gw1.VI.1525.1	Chr06	1782	1675379	1677160	474		WCPQEEVLNHPSVGGFLTHSGWNSTTESLSAGVPMICWPFFGDQ	GO:0016758-transferase activity, transferring hexosyl groups;GO:0008152-metabolism	PF00201-UDP-glucoronosyl and UDP-glucosyl transferase	ATUGT85A1,UGT85A1	PTHR11926-GLUCOSYL/GLUCURONOSYL TRANSFERASES;PTHR11926:SF15-UDP-GLUCURONOSYLTRANSFERASE RELATED	PT06G02370
Potri.006G039300.1	Potri.006G039300	POPTR_0006s02450, eugene3.00060224	Chr06	6905	2783279	2790183	470		WAPQKEVLAHQTIGAFWTHNGWNSTIESISEGVPMLCWPHVGDQ	GO:0016758-transferase activity, transferring hexosyl groups;GO:0008152-metabolism	PF00201-UDP-glucoronosyl and UDP-glucosyl transferase		PTHR11926-GLUCOSYL/GLUCURONOSYL TRANSFERASES;PTHR11926:SF15-UDP-GLUCURONOSYLTRANSFERASE RELATED	PT06G03930
Potri.006G047200.1	Potri.006G047200		Chr06	1422	3350735	3352156	473	cytokinin-<i>O</i>-glucosides biosynthesis	WAPQLEILAHPATGGIMSHCGWNSCMESITMGVPIAAWPMHSDQ	GO:0016758-transferase activity, transferring hexosyl groups;GO:0008152-metabolism	PF00201-UDP-glucoronosyl and UDP-glucosyl transferase	UGT73B4	PTHR11926-GLUCOSYL/GLUCURONOSYL TRANSFERASES;PTHR11926:SF15-UDP-GLUCURONOSYLTRANSFERASE RELATED	PT06G04720
Potri.006G048200.1	Potri.006G048200	POPTR_0006s04580, eugene3.00060425, Pt-ZOG1.16	Chr06	1696	3441197	3442892	473	cytokinin-<i>O</i>-glucosides biosynthesis	WAPQLEILAHPATGGFMSHCGWNSCLESITMGVPIAAWPMHSDQ	GO:0016758-transferase activity, transferring hexosyl groups;GO:0008152-metabolism	PF00201-UDP-glucoronosyl and UDP-glucosyl transferase	UGT73B4	PTHR11926-GLUCOSYL/GLUCURONOSYL TRANSFERASES;PTHR11926:SF15-UDP-GLUCURONOSYLTRANSFERASE RELATED	PT06G04820
Potri.006G055600.1	Potri.006G055600	POPTR_0006s04680, eugene3.00060436, Pt-ZOG1.17	Chr06	1688	4067276	4068963	472		WCSQVEVLSHPSIGCFVTHCGWNSTFESLASGVPMVAFPQWTDQ	GO:0016758-transferase activity, transferring hexosyl groups;GO:0008152-metabolism	PF00201-UDP-glucoronosyl and UDP-glucosyl transferase	IAGLU	PTHR11926-GLUCOSYL/GLUCURONOSYL TRANSFERASES;PTHR11926:SF15-UDP-GLUCURONOSYLTRANSFERASE RELATED	PT06G05560
Potri.006G120600.1	Potri.006G120600	POPTR_0006s05450, Pt-ZOG1.15, fgenesh4_pg.C_LG_VI000465	Chr06	1586	9552051	9553636	493		WAPQVLILSHRAVGGFLTHCGWNSTVEGICSGVPMISWPQFSEQ	GO:0016758-transferase activity, transferring hexosyl groups;GO:0008152-metabolism	PF00201-UDP-glucoronosyl and UDP-glucosyl transferase	UGT73D1	PTHR11926-GLUCOSYL/GLUCURONOSYL TRANSFERASES;PTHR11926:SF15-UDP-GLUCURONOSYLTRANSFERASE RELATED	PT06G12060
Potri.006G171100.1	Potri.006G171100	POPTR_0006s12220, eugene3.00280250, Pt-GT4.2	Chr06	2578	17869236	17871813	450		WTPQLKVLRHKAIGVFVTHSGWNSVLDSIAGCVPMICRPFFGDQ	GO:0016758-transferase activity, transferring hexosyl groups;GO:0008152-metabolism	PF00201-UDP-glucoronosyl and UDP-glucosyl transferase	UGT78D2	PTHR11926-GLUCOSYL/GLUCURONOSYL TRANSFERASES;PTHR11926:SF15-UDP-GLUCURONOSYLTRANSFERASE RELATED	PT06G17110
Potri.006G171200.1	Potri.006G171200	POPTR_0006s18650	Chr06	2541	17889555	17892095	450		WTPQLKVLRHKAIGVFVTHSGWNSVLDSIAGCVPMICRPFFGDQ	GO:0016758-transferase activity, transferring hexosyl groups;GO:0008152-metabolism	PF00201-UDP-glucoronosyl and UDP-glucosyl transferase	UGT78D2	PTHR11926-GLUCOSYL/GLUCURONOSYL TRANSFERASES;PTHR11926:SF15-UDP-GLUCURONOSYLTRANSFERASE RELATED	PT06G17120
Potri.006G179700.1	Potri.006G179700	POPTR_0006s18690, gw1.951.3.1	Chr06	1678	19398534	19400211	465		WVQQQLILAHSSVGCYVCHSGFSSLIEALVNDCQLAMLPLKGDQ	GO:0016758-transferase activity, transferring hexosyl groups;GO:0008152-metabolism	PF00201-UDP-glucoronosyl and UDP-glucosyl transferase		PTHR11926-GLUCOSYL/GLUCURONOSYL TRANSFERASES;PTHR11926:SF75-GLYCOSYLTRANSFERASE FAMILY PROTEIN	PT06G17970
Potri.006G272500.1	Potri.006G272500	POPTR_0006s19340, fgenesh4_pg.C_LG_VI001274	Chr06	1472	27352710	27354181	473	daphnetin modification,myricetin gentiobioside biosynthesis,rutin biosynthesis,	WVDQRQILSHRAIGGFLSHCGWNSVLESAVAGVPILAWPMMAEQ	GO:0016758-transferase activity, transferring hexosyl groups;GO:0008152-metabolism	PF00201-UDP-glucoronosyl and UDP-glucosyl transferase	UGT73B5	PTHR11926-GLUCOSYL/GLUCURONOSYL TRANSFERASES;PTHR11926:SF15-UDP-GLUCURONOSYLTRANSFERASE RELATED	PT06G27250
Potri.006G272600.1	Potri.006G272600	POPTR_0006s28730, fgenesh4_pg.C_scaffold_147000009	Chr06	1701	27361460	27363160	473	daphnetin modification,myricetin gentiobioside biosynthesis,rutin biosynthesis,	WVDQRQILSHRAIGGFLSHCGWNSVLESVVAGVPILAWPMIAEQ	GO:0016758-transferase activity, transferring hexosyl groups;GO:0008152-metabolism	PF00201-UDP-glucoronosyl and UDP-glucosyl transferase	UGT73B5	PTHR11926-GLUCOSYL/GLUCURONOSYL TRANSFERASES;PTHR11926:SF15-UDP-GLUCURONOSYLTRANSFERASE RELATED	PT06G27260
Potri.007G029800.1	Potri.007G029800	POPTR_0006s28740, fgenesh4_pg.C_scaffold_147000010	Chr07	1482	2253708	2255189	482	anthocyanin biosynthesis	WAPQTEILSHPSVGGFVSHGGWNSTLESIVNGVPMITWPLYAEQ	GO:0016758-transferase activity, transferring hexosyl groups;GO:0008152-metabolism	PF00201-UDP-glucoronosyl and UDP-glucosyl transferase	UGT72E1	PTHR11926-GLUCOSYL/GLUCURONOSYL TRANSFERASES;PTHR11926:SF15-UDP-GLUCURONOSYLTRANSFERASE RELATED	PT07G02980
Potri.007G030300.1	Potri.007G030300	POPTR_0535s00230	Chr07	1661	2269059	2270719	480	anthocyanin biosynthesis	WAPQTEILSHPSVGGFVSHCGWNSTLESIVNGVPMITWPLYAEQ	GO:0016758-transferase activity, transferring hexosyl groups;GO:0008152-metabolism	PF00201-UDP-glucoronosyl and UDP-glucosyl transferase	UGT72E1	PTHR11926-GLUCOSYL/GLUCURONOSYL TRANSFERASES;PTHR11926:SF15-UDP-GLUCURONOSYLTRANSFERASE RELATED	PT07G03030
Potri.007G030400.1	Potri.007G030400	POPTR_0007s12410, gw1.VII.3365.1	Chr07	1758	2277839	2279596	481	anthocyanin biosynthesis	WAPQVEILAHPSVGGFLSHCGWNSTLESITNGVPMIAWPLYAEQ	GO:0016758-transferase activity, transferring hexosyl groups;GO:0008152-metabolism	PF00201-UDP-glucoronosyl and UDP-glucosyl transferase	UGT72E1	PTHR11926-GLUCOSYL/GLUCURONOSYL TRANSFERASES;PTHR11926:SF15-UDP-GLUCURONOSYLTRANSFERASE RELATED	PT07G03040
Potri.007G030500.1	Potri.007G030500	POPTR_0007s12400, eugene3.00071041	Chr07	3002	2289011	2292012	486	anthocyanin biosynthesis	WAPQVDILNHPSVGGFISHCGWNSTLESITNGVPMIAWPLYSEQ	GO:0016758-transferase activity, transferring hexosyl groups;GO:0008152-metabolism	PF00201-UDP-glucoronosyl and UDP-glucosyl transferase		PTHR11926-GLUCOSYL/GLUCURONOSYL TRANSFERASES;PTHR11926:SF15-UDP-GLUCURONOSYLTRANSFERASE RELATED	PT07G03050
Potri.007G117200.1	Potri.007G117200	POPTR_0007s12390, Pt-CGT5.1, gw1.VII.3359.1	Chr07	2591	13769546	13772136	457		WSPQVKVLANEAVGCFFTHCGWNSTIEALSLGVPMVTMPGWSDQ	GO:0016758-transferase activity, transferring hexosyl groups;GO:0008152-metabolism	PF00201-UDP-glucoronosyl and UDP-glucosyl transferase	UGT74F1	PTHR11926-GLUCOSYL/GLUCURONOSYL TRANSFERASES;PTHR11926:SF15-UDP-GLUCURONOSYLTRANSFERASE RELATED	PT07G11720
Potri.007G132400.1	Potri.007G132400	POPTR_0007s03070, Pt-ZOG1.9, eugene3.13510003	Chr07	1857	14647645	14649501	478	dhurrin biosynthesis	WCPQEEVLNHPSVGGFLTHCGWGSTIESLSAGVPMLCWPFFGDQ	GO:0016758-transferase activity, transferring hexosyl groups;GO:0008152-metabolism	PF00201-UDP-glucoronosyl and UDP-glucosyl transferase	AtUGT85A7,UGT85A7	PTHR11926-GLUCOSYL/GLUCURONOSYL TRANSFERASES;PTHR11926:SF15-UDP-GLUCURONOSYLTRANSFERASE RELATED	PT07G13240
Potri.007G140300.1	Potri.007G140300	POPTR_0007s01610, gw1.VII.705.1	Chr07	1629	15121413	15123041	457		WSQQLEVLAHKSVGCFMTHCGWNSTLEALSLGVPMVAMPQWTDQ	GO:0016758-transferase activity, transferring hexosyl groups;GO:0008152-metabolism	PF00201-UDP-glucoronosyl and UDP-glucosyl transferase	UGT74E2	PTHR11926-GLUCOSYL/GLUCURONOSYL TRANSFERASES;PTHR11926:SF15-UDP-GLUCURONOSYLTRANSFERASE RELATED	PT07G14030
Potri.007G140500.1	Potri.007G140500	POPTR_0007s00890, eugene3.00070072, Pt-ZOG1.10	Chr07	2408	15143792	15146199	457		WSPQVRMLANEAVGCFLTHCGWNSTIEALSLGMPMVAMPQWTDQ	GO:0016758-transferase activity, transferring hexosyl groups;GO:0008152-metabolism	PF00201-UDP-glucoronosyl and UDP-glucosyl transferase	UGT74E2	PTHR11926-GLUCOSYL/GLUCURONOSYL TRANSFERASES;PTHR11926:SF15-UDP-GLUCURONOSYLTRANSFERASE RELATED	PT07G14050
Potri.007G140600.1	Potri.007G140600	POPTR_0007s00870, estExt_Genewise1_v1.C_LG_VII0493	Chr07	6834	15147080	15153913	440		WSPQVKVLANEAVGCFFTHCSWNSTIEVLSLGVPMVTMPGWSDQ	GO:0016758-transferase activity, transferring hexosyl groups;GO:0008152-metabolism	PF00201-UDP-glucoronosyl and UDP-glucosyl transferase	UGT74F1	PTHR11926-GLUCOSYL/GLUCURONOSYL TRANSFERASES;PTHR11926:SF15-UDP-GLUCURONOSYLTRANSFERASE RELATED	PT07G14060
Potri.007G141700.1	Potri.007G141700	POPTR_0007s00860	Chr07	850	15204661	15205510	177		WSPQLEVLAHKSVGCFMTHCGWNSTLEALSLGVPMVAMPHWTDQ	GO:0016758-transferase activity, transferring hexosyl groups;GO:0008152-metabolism	PF00201-UDP-glucoronosyl and UDP-glucosyl transferase	UGT74E2	PTHR11926-GLUCOSYL/GLUCURONOSYL TRANSFERASES;PTHR11926:SF15-UDP-GLUCURONOSYLTRANSFERASE RELATED	PT07G14170
Potri.007G141900.1	Potri.007G141900	POPTR_0007s00760, Pt-ZOG1.2, eugene3.20500001	Chr07	1451	15211209	15212659	365		WSPQLEVLAHKSVGCFMTHCGWNLTLEALSLGVPMVAMPHWTDQ	GO:0016758-transferase activity, transferring hexosyl groups;GO:0008152-metabolism	PF00201-UDP-glucoronosyl and UDP-glucosyl transferase		PTHR11926-GLUCOSYL/GLUCURONOSYL TRANSFERASES;PTHR11926:SF15-UDP-GLUCURONOSYLTRANSFERASE RELATED	PT07G14190
Potri.008G024800.1	Potri.008G024800		Chr08	1389	1289270	1290658	371		WAPQKRILSHPSIGGFLSHCGWGSVLESMKFGVPLIAMPMHIDQ	GO:0016758-transferase activity, transferring hexosyl groups;GO:0008152-metabolism	PF00201-UDP-glucoronosyl and UDP-glucosyl transferase		PTHR11926-GLUCOSYL/GLUCURONOSYL TRANSFERASES;PTHR11926:SF15-UDP-GLUCURONOSYLTRANSFERASE RELATED	PT08G02480
Potri.008G062400.1	Potri.008G062400	POPTR_0008s02520	Chr08	1919	3770917	3772835	481		WVPQEEVLAHKAIAGFLTHSGWNSTLESIVAGVPMICWPYFADQ	GO:0016758-transferase activity, transferring hexosyl groups;GO:0008152-metabolism	PF00201-UDP-glucoronosyl and UDP-glucosyl transferase	AtUGT85A2,UGT85A2	PTHR11926-GLUCOSYL/GLUCURONOSYL TRANSFERASES;PTHR11926:SF15-UDP-GLUCURONOSYLTRANSFERASE RELATED	PT08G06240
Potri.009G008100.1	Potri.009G008100	POPTR_0008s06270	Chr09	1583	1445663	1447245	486	cytokinin-<i>O</i>-glucosides biosynthesis	WCCQREVLPHHAIGGFLTHCGWNSILESIWCQVPLLCLPLLTDQ	GO:0008152-metabolism;GO:0016758-transferase activity, transferring hexosyl groups	PF00201-UDP-glucoronosyl and UDP-glucosyl transferase		PTHR11926-GLUCOSYL/GLUCURONOSYL TRANSFERASES;PTHR11926:SF15-UDP-GLUCURONOSYLTRANSFERASE RELATED	PT09G00810
Potri.009G039000.1	Potri.009G039000	POPTR_0009s01360, fgenesh4_pg.C_LG_IX001471	Chr09	1945	4700302	4702246	461		WAPQKEVLAHNAVGGFWSHCGWNSLLESISEGVPMICRPSFGDQ	GO:0016758-transferase activity, transferring hexosyl groups;GO:0008152-metabolism	PF00201-UDP-glucoronosyl and UDP-glucosyl transferase	UGT76E2	PTHR11926-GLUCOSYL/GLUCURONOSYL TRANSFERASES;PTHR11926:SF15-UDP-GLUCURONOSYLTRANSFERASE RELATED	PT09G03900
Potri.009G044600.1	Potri.009G044600	POPTR_0009s04390, fgenesh4_pg.C_LG_IX001190	Chr09	1966	5091680	5093645	471		WAPQVEVLAHKAIGGFVSHCGWNSILESLWYGVPIVTLPIYAEQ	GO:0016758-transferase activity, transferring hexosyl groups;GO:0008152-metabolism	PF00201-UDP-glucoronosyl and UDP-glucosyl transferase	UGT71C5	PTHR11926-GLUCOSYL/GLUCURONOSYL TRANSFERASES;PTHR11926:SF15-UDP-GLUCURONOSYLTRANSFERASE RELATED	PT09G04460
Potri.009G077200.1	Potri.009G077200	POPTR_0009s04920, eugene3.00091201	Chr09	1561	7452173	7453733	455		WCDQLQVLCHSSVGGFWTHCGWNSSLEAVFAGIPMLSLPLFFDQ	GO:0016758-transferase activity, transferring hexosyl groups;GO:0008152-metabolism	PF00201-UDP-glucoronosyl and UDP-glucosyl transferase		PTHR11926-GLUCOSYL/GLUCURONOSYL TRANSFERASES;PTHR11926:SF15-UDP-GLUCURONOSYLTRANSFERASE RELATED	PT09G07720
Potri.009G077400.1	Potri.009G077400	POPTR_0009s08090, fgenesh4_pg.C_LG_IX000843	Chr09	4083	7456724	7460806	465	cytokinin-<i>O</i>-glucosides biosynthesis	WCDQLRVLCHPSVGGFWTHCGWNSVREGVFAGVPFLTYLISADQ	GO:0016758-transferase activity, transferring hexosyl groups;GO:0008152-metabolism	PF00201-UDP-glucoronosyl and UDP-glucosyl transferase		PTHR11926-GLUCOSYL/GLUCURONOSYL TRANSFERASES;PTHR11926:SF15-UDP-GLUCURONOSYLTRANSFERASE RELATED	PT09G07740
Potri.009G077500.1	Potri.009G077500	POPTR_0009s08110	Chr09	2258	7462225	7464482	461		WCDQLKVLCHSSVGGFWTHCGWNSVKEGIFAGVPFLTFPIVADQ	GO:0016758-transferase activity, transferring hexosyl groups;GO:0008152-metabolism	PF00201-UDP-glucoronosyl and UDP-glucosyl transferase		PTHR11926-GLUCOSYL/GLUCURONOSYL TRANSFERASES;PTHR11926:SF15-UDP-GLUCURONOSYLTRANSFERASE RELATED	PT09G07750
Potri.009G078400.1	Potri.009G078400	POPTR_0009s08120	Chr09	1392	7533890	7535281	463	anthocyanin biosynthesis	WAPQTQVLAHSSTGVFMTHCGANSVYESIANGVPMICRPFFADN	GO:0016758-transferase activity, transferring hexosyl groups;GO:0008152-metabolism	PF00201-UDP-glucoronosyl and UDP-glucosyl transferase	UGT78D2	PTHR11926-GLUCOSYL/GLUCURONOSYL TRANSFERASES;PTHR11926:SF15-UDP-GLUCURONOSYLTRANSFERASE RELATED	PT09G07840
Potri.009G095100.1	Potri.009G095100	POPTR_0009s08200, fgenesh4_pm.C_LG_IX000407, Pt-UF3.3	Chr09	1633	8579164	8580796	502		WSPQEKVLGHPSVACFVTHCGWNSTMEALTSGMPVVAFPQWGDQ	GO:0016758-transferase activity, transferring hexosyl groups;GO:0008152-metabolism	PF00201-UDP-glucoronosyl and UDP-glucosyl transferase	UGT84A1	PTHR11926-GLUCOSYL/GLUCURONOSYL TRANSFERASES;PTHR11926:SF15-UDP-GLUCURONOSYLTRANSFERASE RELATED	PT09G09510
Potri.009G095300.1	Potri.009G095300	POPTR_0009s09800	Chr09	1721	8594383	8596103	499		WSPQEKVLGHPSVACFVTHCGWNSTMEALTSGMPVVAFPQWGDQ	GO:0016758-transferase activity, transferring hexosyl groups;GO:0008152-metabolism	PF00201-UDP-glucoronosyl and UDP-glucosyl transferase	UGT84A1	PTHR11926-GLUCOSYL/GLUCURONOSYL TRANSFERASES;PTHR11926:SF15-UDP-GLUCURONOSYLTRANSFERASE RELATED	PT09G09530
Potri.009G095400.1	Potri.009G095400	POPTR_0009s09820	Chr09	1928	8602611	8604538	510		WSPQEKVLTHPSVACFVTHCGWNSSMEALTSGMPVVAFPQWGDQ	GO:0016758-transferase activity, transferring hexosyl groups;GO:0008152-metabolism	PF00201-UDP-glucoronosyl and UDP-glucosyl transferase	UGT84A1	PTHR11926-GLUCOSYL/GLUCURONOSYL TRANSFERASES;PTHR11926:SF15-UDP-GLUCURONOSYLTRANSFERASE RELATED	PT09G09540
Potri.009G095500.1	Potri.009G095500	POPTR_0009s09830	Chr09	1602	8625064	8626665	481		WSPQTKVLAHPAIACFITHCGWNSMLETIAAGVPVIAYPKWSDQ	GO:0016758-transferase activity, transferring hexosyl groups;GO:0008152-metabolism	PF00201-UDP-glucoronosyl and UDP-glucosyl transferase	UGT84B1	PTHR11926-GLUCOSYL/GLUCURONOSYL TRANSFERASES;PTHR11926:SF15-UDP-GLUCURONOSYLTRANSFERASE RELATED	PT09G09550
Potri.009G098400.1	Potri.009G098400	POPTR_0009s09840	Chr09	1476	8793896	8795371	491	superpathway of scopolin and esculin biosynthesis	WAPQVLILDHKAVGGFMTHCGWNSTLEGVTAGVPMVTWPLGAEQ	GO:0016758-transferase activity, transferring hexosyl groups;GO:0008152-metabolism	PF00201-UDP-glucoronosyl and UDP-glucosyl transferase	UGT73B5	PTHR11926-GLUCOSYL/GLUCURONOSYL TRANSFERASES;PTHR11926:SF15-UDP-GLUCURONOSYLTRANSFERASE RELATED	PT09G09840
Potri.009G099000.1	Potri.009G099000	POPTR_0009s10120, fgenesh4_pm.C_LG_IX000327	Chr09	6036	8818880	8824915	485	superpathway of scopolin and esculin biosynthesis	WAPQVLILDHEAIGAFVTHCGWNSTLEGITAGKPMITWPVSAEQ	GO:0016758-transferase activity, transferring hexosyl groups;GO:0008152-metabolism	PF00201-UDP-glucoronosyl and UDP-glucosyl transferase	UGT73B3	PTHR11926-GLUCOSYL/GLUCURONOSYL TRANSFERASES;PTHR11926:SF15-UDP-GLUCURONOSYLTRANSFERASE RELATED	PT09G09900
Potri.009G133300.1	Potri.009G133300	POPTR_0009s10190	Chr09	1952	10783635	10785586	477	anthocyanin biosynthesis	WAPQIQVLGHSSIGVFMTHCGANSVYESIANGVPMICRPFFADH	GO:0016758-transferase activity, transferring hexosyl groups;GO:0008152-metabolism	PF00201-UDP-glucoronosyl and UDP-glucosyl transferase	UGT78D2	PTHR11926-GLUCOSYL/GLUCURONOSYL TRANSFERASES;PTHR11926:SF15-UDP-GLUCURONOSYLTRANSFERASE RELATED	PT09G13330
Potri.010G084900.1	Potri.010G084900	POPTR_0009s13580, Pt-UF3.2, eugene3.16750001	Chr10	1610	11043779	11045388	465	cytokinin-<i>O</i>-glucosides biosynthesis	WAPQEKVLAHPSIACYMTHCGWNSTMESINMGIPMLCWPYFGDQ	GO:0016758-transferase activity, transferring hexosyl groups;GO:0008152-metabolism	PF00201-UDP-glucoronosyl and UDP-glucosyl transferase		PTHR11926-GLUCOSYL/GLUCURONOSYL TRANSFERASES;PTHR11926:SF15-UDP-GLUCURONOSYLTRANSFERASE RELATED	PT10G08490
Potri.010G137000.1	Potri.010G137000	POPTR_0010s09500, estExt_Genewise1_v1.C_LG_X5789	Chr10	1837	15021438	15023274	472		WAPQVKILSHRAVGWFLSHCGWNSMLEGIVAGAMILAWPMEADQ	GO:0016758-transferase activity, transferring hexosyl groups;GO:0008152-metabolism	PF00201-UDP-glucoronosyl and UDP-glucosyl transferase		PTHR11926-GLUCOSYL/GLUCURONOSYL TRANSFERASES;PTHR11926:SF15-UDP-GLUCURONOSYLTRANSFERASE RELATED	PT10G13700
Potri.010G182600.1	Potri.010G182600	POPTR_0010s14680, eugene3.00101302, Pt-ADGT.4	Chr10	6477	18025181	18031657	477	soybean saponin I biosynthesis	WAPQLRIMAHESVGGFLTHCGYSSVIEALSFGLALIMLPFAIDQ	GO:0016758-transferase activity, transferring hexosyl groups;GO:0008152-metabolism	PF00201-UDP-glucoronosyl and UDP-glucosyl transferase		PTHR11926-GLUCOSYL/GLUCURONOSYL TRANSFERASES;PTHR11926:SF15-UDP-GLUCURONOSYLTRANSFERASE RELATED	PT10G18260
Potri.010G195300.1	Potri.010G195300	POPTR_0010s18980	Chr10	1789	18900773	18902561	458		WAPQQQVLAHPATGGFWTHNGWNSTLESICEGVPMICQPFSGDQ	GO:0016758-transferase activity, transferring hexosyl groups;GO:0008152-metabolism	PF00201-UDP-glucoronosyl and UDP-glucosyl transferase		PTHR11926-GLUCOSYL/GLUCURONOSYL TRANSFERASES;PTHR11926:SF15-UDP-GLUCURONOSYLTRANSFERASE RELATED	PT10G19530
Potri.010G195500.1	Potri.010G195500	POPTR_0010s20250, gw1.X.1927.1	Chr10	2042	18908988	18911029	459		WAPQQQVLAHPATGGFWTHNGWNSTLESICEGVPMICQPFSGDQ	GO:0016758-transferase activity, transferring hexosyl groups;GO:0008152-metabolism	PF00201-UDP-glucoronosyl and UDP-glucosyl transferase		PTHR11926-GLUCOSYL/GLUCURONOSYL TRANSFERASES;PTHR11926:SF15-UDP-GLUCURONOSYLTRANSFERASE RELATED	PT10G19550
Potri.010G195600.1	Potri.010G195600	POPTR_0010s20270, gw1.1107.6.1	Chr10	2112	18915437	18917548	466		WAPQSEVLAHPAVGAFWTHNGWNSTLESICEGVPMICMPCFTDQ	GO:0016758-transferase activity, transferring hexosyl groups;GO:0008152-metabolism	PF00201-UDP-glucoronosyl and UDP-glucosyl transferase		PTHR11926-GLUCOSYL/GLUCURONOSYL TRANSFERASES;PTHR11926:SF15-UDP-GLUCURONOSYLTRANSFERASE RELATED	PT10G19560
Potri.011G060300.1	Potri.011G060300	POPTR_0010s20290, eugene3.11070001	Chr11	1569	5414925	5416493	462		WVQQQLILRHPSVGCFVTHCGSGSLSEGMVNKCQLVLLPNVGDQ	GO:0016758-transferase activity, transferring hexosyl groups;GO:0008152-metabolism	PF00201-UDP-glucoronosyl and UDP-glucosyl transferase		PTHR11926-GLUCOSYL/GLUCURONOSYL TRANSFERASES;PTHR11926:SF77-GLYCOSYLTRANSFERASE FAMILY PROTEIN	PT11G06030
Potri.011G061000.1	Potri.011G061000	POPTR_0011s05910, fgenesh4_pm.C_scaffold_187000008	Chr11	1527	5451888	5453414	462		WVQQQLILRHPSVGCFVTHCGSGSLSEGMVNKCQLVLLPNVGDQ	GO:0016758-transferase activity, transferring hexosyl groups;GO:0008152-metabolism	PF00201-UDP-glucoronosyl and UDP-glucosyl transferase		PTHR11926-GLUCOSYL/GLUCURONOSYL TRANSFERASES;PTHR11926:SF77-GLYCOSYLTRANSFERASE FAMILY PROTEIN	PT11G06100
Potri.011G097900.1	Potri.011G097900		Chr11	1541	11904697	11906237	463	anthocyanidin sambubioside biosynthesis	WVQQLEILDHPSIGCFVNTCGFGSMWESLMSDCQIVLVPHLGDQ	GO:0016758-transferase activity, transferring hexosyl groups;GO:0008152-metabolism	PF00201-UDP-glucoronosyl and UDP-glucosyl transferase		PTHR11926-GLUCOSYL/GLUCURONOSYL TRANSFERASES;PTHR11926:SF77-GLYCOSYLTRANSFERASE FAMILY PROTEIN	PT11G09790
Potri.012G034100.1	Potri.012G034100	POPTR_0011s10010, eugene3.00110645	Chr12	1926	3047772	3049697	471	soybean saponin I biosynthesis	WAPQLMILAHESIAGFLTHSGWSSVVEALTFQKALILLTFYSDQ	GO:0016758-transferase activity, transferring hexosyl groups;GO:0008152-metabolism	PF00201-UDP-glucoronosyl and UDP-glucosyl transferase		PTHR11926-GLUCOSYL/GLUCURONOSYL TRANSFERASES;PTHR11926:SF15-UDP-GLUCURONOSYLTRANSFERASE RELATED	PT12G03410
Potri.012G035800.1	Potri.012G035800	POPTR_0012s01130, eugene3.00120106	Chr12	1386	3205152	3206537	461		WAPQLAILNHGSVGGFVTHCGWKSILEAVCAGVPMLGWPLYAEQ	GO:0016758-transferase activity, transferring hexosyl groups;GO:0008152-metabolism	PF00201-UDP-glucoronosyl and UDP-glucosyl transferase	UGT88A1	PTHR11926-GLUCOSYL/GLUCURONOSYL TRANSFERASES;PTHR11926:SF15-UDP-GLUCURONOSYLTRANSFERASE RELATED	PT12G03580
Potri.012G036000.1	Potri.012G036000	POPTR_0012s00960	Chr12	1621	3225625	3227245	409		WAPQLAILNHGSVGGFVTHCGWKSILEAVCAGVPMLGWPLFAEQ	GO:0016758-transferase activity, transferring hexosyl groups;GO:0008152-metabolism	PF00201-UDP-glucoronosyl and UDP-glucosyl transferase	GT72B1,UGT72B1	PTHR11926-GLUCOSYL/GLUCURONOSYL TRANSFERASES;PTHR11926:SF15-UDP-GLUCURONOSYLTRANSFERASE RELATED	PT12G03600
Potri.012G048700.1	Potri.012G048700	POPTR_0012s00940	Chr12	2307	4572456	4574762	486	cytokinin-<i>O</i>-glucosides biosynthesis	WAPQVAILSHSAIGSFLTHCGWNSVLEGISAGLPMVTWPLFGDQ	GO:0016758-transferase activity, transferring hexosyl groups;GO:0008152-metabolism	PF00201-UDP-glucoronosyl and UDP-glucosyl transferase	DOGT1,UGT73C5	PTHR11926-GLUCOSYL/GLUCURONOSYL TRANSFERASES;PTHR11926:SF15-UDP-GLUCURONOSYLTRANSFERASE RELATED	PT12G04870
Potri.012G065100.1	Potri.012G065100	POPTR_0012s04600, Pt-GT4.1, fgenesh4_pm.C_LG_XII000158	Chr12	1744	8403460	8405203	472		WAPQVWILSHRAVGAFLTHCGWNSILEGIVAGVPMLACPMAADQ	GO:0016758-transferase activity, transferring hexosyl groups;GO:0008152-metabolism	PF00201-UDP-glucoronosyl and UDP-glucosyl transferase	UGT89B1	PTHR11926-GLUCOSYL/GLUCURONOSYL TRANSFERASES;PTHR11926:SF15-UDP-GLUCURONOSYLTRANSFERASE RELATED	PT12G06510
Potri.013G022800.1	Potri.013G022800	POPTR_0012s06660, eugene3.00120577	Chr13	1668	1506181	1507848	478	cytokinin-<i>O</i>-glucosides biosynthesis	WAPQEKVLAHPSVGCFLTHCGWNSTVEGMSMGVPLLCWPHMRDQ	GO:0016758-transferase activity, transferring hexosyl groups;GO:0008152-metabolism	PF00201-UDP-glucoronosyl and UDP-glucosyl transferase		PTHR11926-GLUCOSYL/GLUCURONOSYL TRANSFERASES;PTHR11926:SF15-UDP-GLUCURONOSYLTRANSFERASE RELATED	PT13G02280
Potri.013G118700.1	Potri.013G118700	POPTR_0013s02370	Chr13	1857	13151066	13152922	468	anthocyanin biosynthesis	WTPQMEVLAHKAVGVFITHCGWNSLLESIAGGVPMICRPFFGDQ	GO:0016758-transferase activity, transferring hexosyl groups;GO:0008152-metabolism	PF00201-UDP-glucoronosyl and UDP-glucosyl transferase	UGT78D2	PTHR11926-GLUCOSYL/GLUCURONOSYL TRANSFERASES;PTHR11926:SF71-UDP-GLUCORONOSYL/UDP-GLUCOSYL TRANSFERASE FAMILY P	PT13G11870
Potri.013G143900.1	Potri.013G143900	POPTR_0013s12310, eugene3.00410022	Chr13	2050	14955517	14957566	486	anthocyanin biosynthesis	WSPQLEVLAHRAVGVFVTHCGWNSLLESIAGGVPMICRPFFGDQ	GO:0016758-transferase activity, transferring hexosyl groups;GO:0008152-metabolism	PF00201-UDP-glucoronosyl and UDP-glucosyl transferase	UGT78D2	PTHR11926-GLUCOSYL/GLUCURONOSYL TRANSFERASES;PTHR11926:SF71-UDP-GLUCORONOSYL/UDP-GLUCOSYL TRANSFERASE FAMILY P	PT13G14390
Potri.014G026300.1	Potri.014G026300	POPTR_0013s14010, FGT1, eugene3.00131128	Chr14	642	2238732	2239373	213	anthocyanin biosynthesis	WAPQVEVLAHRAVGAFVSHCGWNSTLESLWYGVPIITWPYYGEQ	GO:0016758-transferase activity, transferring hexosyl groups;GO:0008152-metabolism	PF00201-UDP-glucoronosyl and UDP-glucosyl transferase	HYR1	PTHR11926-GLUCOSYL/GLUCURONOSYL TRANSFERASES;PTHR11926:SF15-UDP-GLUCURONOSYLTRANSFERASE RELATED	PT14G02630
Potri.014G041800.1	Potri.014G041800		Chr14	1579	3406224	3407802	475	anthocyanin biosynthesis	WAPQVLVLKHPSTGGFLTHCGWNSTLEAVTHGMPMIAWPLYAEQ	GO:0016758-transferase activity, transferring hexosyl groups;GO:0008152-metabolism	PF00201-UDP-glucoronosyl and UDP-glucosyl transferase	GT72B1,UGT72B1	PTHR11926-GLUCOSYL/GLUCURONOSYL TRANSFERASES;PTHR11926:SF15-UDP-GLUCURONOSYLTRANSFERASE RELATED	PT14G04180
Potri.014G082500.1	Potri.014G082500	POPTR_0014s04130, fgenesh4_pg.C_scaffold_40000171	Chr14	1418	6538643	6540060	383		WTPQLLILEQEA-GGFVIHCGWNSTLEAIIAGVPMVTWPVSAEQ	GO:0016758-transferase activity, transferring hexosyl groups;GO:0008152-metabolism	PF00201-UDP-glucoronosyl and UDP-glucosyl transferase	UGT73B3	PTHR11926-GLUCOSYL/GLUCURONOSYL TRANSFERASES;PTHR11926:SF15-UDP-GLUCURONOSYLTRANSFERASE RELATED	PT14G08250
Potri.014G088400.1	Potri.014G088400	POPTR_0014s07820	Chr14	4253	6968470	6972722	467	soybean saponin I biosynthesis	WAPQMEILGHPSIGGSLFHSGWGSIIESLQFGHTLILLPFIIDQ	GO:0016758-transferase activity, transferring hexosyl groups;GO:0008152-metabolism	PF00201-UDP-glucoronosyl and UDP-glucosyl transferase		PTHR11926-GLUCOSYL/GLUCURONOSYL TRANSFERASES;PTHR11926:SF15-UDP-GLUCURONOSYLTRANSFERASE RELATED	PT14G08840
Potri.014G096000.1	Potri.014G096000	POPTR_0014s08440, fgenesh4_pg.C_LG_XIV000324	Chr14	1873	7495211	7497083	465		WAPQIQVLSHGSTGGFLTHCGWNSTLESIVHGVPLIAWPLYAEQ	GO:0008152-metabolism;GO:0016758-transferase activity, transferring hexosyl groups	PF00201-UDP-glucoronosyl and UDP-glucosyl transferase	GT72B1,UGT72B1	PTHR11926-GLUCOSYL/GLUCURONOSYL TRANSFERASES;PTHR11926:SF15-UDP-GLUCURONOSYLTRANSFERASE RELATED	PT14G09600
Potri.014G096100.1	Potri.014G096100	POPTR_0014s09170, Pt-ADGT.3, estExt_Genewise1_v1.C_LG_XIV1614	Chr14	2332	7508113	7510444	478		WAPQAQVLSHGSTGGFLTHCGWNSTLESVVNAVPLIVWPLYAEQ	GO:0016758-transferase activity, transferring hexosyl groups;GO:0008152-metabolism	PF00201-UDP-glucoronosyl and UDP-glucosyl transferase	GT72B1,UGT72B1	PTHR11926-GLUCOSYL/GLUCURONOSYL TRANSFERASES;PTHR11926:SF15-UDP-GLUCURONOSYLTRANSFERASE RELATED	PT14G09610
Potri.014G146000.1	Potri.014G146000	POPTR_0014s09180, estExt_Genewise1_v1.C_LG_XIV1619	Chr14	1519	11136436	11137954	434		WCCQVEVLSHPSIGCFVTHCGWNSTLESLVSGVPVVAFPHWTDQ	GO:0016758-transferase activity, transferring hexosyl groups;GO:0008152-metabolism	PF00201-UDP-glucoronosyl and UDP-glucosyl transferase	IAGLU	PTHR11926-GLUCOSYL/GLUCURONOSYL TRANSFERASES;PTHR11926:SF15-UDP-GLUCURONOSYLTRANSFERASE RELATED	PT14G14600
Potri.014G175000.1	Potri.014G175000	POPTR_0014s14300	Chr14	1485	14221218	14222702	459		WCSQLEVLAHEAVGCFVTHCGWNSSLEALSLGVPMVAMPQRTDQ	GO:0016758-transferase activity, transferring hexosyl groups;GO:0008152-metabolism	PF00201-UDP-glucoronosyl and UDP-glucosyl transferase	UGT74F1	PTHR11926-GLUCOSYL/GLUCURONOSYL TRANSFERASES;PTHR11926:SF15-UDP-GLUCURONOSYLTRANSFERASE RELATED	PT14G17500
Potri.015G027700.1	Potri.015G027700	POPTR_0014s17340, Pt-ZOG1.11, fgenesh4_pm.C_LG_XIV000523	Chr15	1670	2219899	2221568	477		WAPQVEILNHGSVGGFVTHCGWNSVLEALCAGVPMVAWPLYAEQ	GO:0016758-transferase activity, transferring hexosyl groups;GO:0008152-metabolism	PF00201-UDP-glucoronosyl and UDP-glucosyl transferase	UGT88A1	PTHR11926-GLUCOSYL/GLUCURONOSYL TRANSFERASES;PTHR11926:SF15-UDP-GLUCURONOSYLTRANSFERASE RELATED	PT15G02770
Potri.015G027800.1	Potri.015G027800	POPTR_0015s05670, eugene3.01220019	Chr15	1565	2231314	2232878	477		WAPQVEILNHGSVGGFVTHCGWNSVLEALCAGVPMVAWPLYAEQ	GO:0016758-transferase activity, transferring hexosyl groups;GO:0008152-metabolism	PF00201-UDP-glucoronosyl and UDP-glucosyl transferase	UGT88A1	PTHR11926-GLUCOSYL/GLUCURONOSYL TRANSFERASES;PTHR11926:SF15-UDP-GLUCURONOSYLTRANSFERASE RELATED	PT15G02780
Potri.015G071900.1	Potri.015G071900	POPTR_0015s05660	Chr15	2236	9642713	9644948	454		WCNQLEVLAHQAIGCFVTHCGWNSTLEGLGLGVPMVCVTERSDQ	GO:0016758-transferase activity, transferring hexosyl groups;GO:0008152-metabolism	PF00201-UDP-glucoronosyl and UDP-glucosyl transferase	UGT74B1	PTHR11926-GLUCOSYL/GLUCURONOSYL TRANSFERASES;PTHR11926:SF15-UDP-GLUCURONOSYLTRANSFERASE RELATED	PT15G07190
Potri.016G014100.1	Potri.016G014100	POPTR_0015s08330, grail3.0005006601	Chr16	2113	776141	778253	475		WAPQVQILAHKAVGAFVSHCGWNSTLEALWYAVPIITWPLYAEQ	GO:0016758-transferase activity, transferring hexosyl groups;GO:0008152-metabolism	PF00201-UDP-glucoronosyl and UDP-glucosyl transferase	HYR1	PTHR11926-GLUCOSYL/GLUCURONOSYL TRANSFERASES;PTHR11926:SF15-UDP-GLUCURONOSYLTRANSFERASE RELATED	PT16G01410
Potri.016G014300.1	Potri.016G014300	POPTR_0016s01570, eugene3.00160087	Chr16	6095	784132	790226	478		WAPQVEILAHKAVGAFVSHCGWNSTLETLWYAVPIITWPLHAEQ	GO:0016758-transferase activity, transferring hexosyl groups;GO:0008152-metabolism	PF00201-UDP-glucoronosyl and UDP-glucosyl transferase	UGT71C4	PTHR11926-GLUCOSYL/GLUCURONOSYL TRANSFERASES;PTHR11926:SF15-UDP-GLUCURONOSYLTRANSFERASE RELATED	PT16G01430
Potri.016G014400.1	Potri.016G014400	POPTR_0016s01590	Chr16	2345	793636	795980	475		WAPQVEILAHKAVGAFVSHCGWNSTLEALWYAVPIITWPLYGEQ	GO:0016758-transferase activity, transferring hexosyl groups;GO:0008152-metabolism	PF00201-UDP-glucoronosyl and UDP-glucosyl transferase	UGT71C4	PTHR11926-GLUCOSYL/GLUCURONOSYL TRANSFERASES;PTHR11926:SF15-UDP-GLUCURONOSYLTRANSFERASE RELATED	PT16G01440
Potri.016G014500.1	Potri.016G014500	POPTR_0016s01610	Chr16	1993	799573	801565	480		WAPQVEVLAHKATGAFVSHCGWNSILESTWYGVPVVTWPLYGEQ	GO:0016758-transferase activity, transferring hexosyl groups;GO:0008152-metabolism	PF00201-UDP-glucoronosyl and UDP-glucosyl transferase	UGT71C4	PTHR11926-GLUCOSYL/GLUCURONOSYL TRANSFERASES;PTHR11926:SF15-UDP-GLUCURONOSYLTRANSFERASE RELATED	PT16G01450
Potri.016G015700.1	Potri.016G015700	POPTR_0016s01620, eugene3.00160092	Chr16	1648	856949	858596	474		WAPQMQVLAHKAIKGFVSHCGWNSILESLWHGVPIVTWPMHAEQ	GO:0005975-carbohydrate metabolism;GO:0030246-carbohydrate binding;GO:0016758-transferase activity, transferring hexosyl groups;GO:0008152-metabolism;GO:0030259-lipid glycosylation	PF00201-UDP-glucoronosyl and UDP-glucosyl transferase	HYR1	PTHR11926-GLUCOSYL/GLUCURONOSYL TRANSFERASES;PTHR11926:SF15-UDP-GLUCURONOSYLTRANSFERASE RELATED	PT16G01570
Potri.016G015800.1	Potri.016G015800	POPTR_0016s01740, eugene3.00160104	Chr16	1427	859433	860859	473		WAPQIQVLAHRSVGGFVSHCGWNSILESLWYGVPAVTWPMYAEQ	GO:0008152-metabolism;GO:0016758-transferase activity, transferring hexosyl groups	PF00201-UDP-glucoronosyl and UDP-glucosyl transferase	UGT71C4	PTHR11926-GLUCOSYL/GLUCURONOSYL TRANSFERASES;PTHR11926:SF15-UDP-GLUCURONOSYLTRANSFERASE RELATED	PT16G01580
Potri.016G016000.1	Potri.016G016000	POPTR_0016s01750	Chr16	3252	865748	868999	482		WAPQVAILAHPAIGGFVSHCGWNSILESLWFGVPIAAWPLFSEQ	GO:0016758-transferase activity, transferring hexosyl groups;GO:0008152-metabolism	PF00201-UDP-glucoronosyl and UDP-glucosyl transferase	HYR1	PTHR11926-GLUCOSYL/GLUCURONOSYL TRANSFERASES;PTHR11926:SF15-UDP-GLUCURONOSYLTRANSFERASE RELATED	PT16G01600
Potri.016G016100.1	Potri.016G016100		Chr16	1695	869220	870914	487		WAPQVEILSHSAVGGFASHCGWNSTLESVRFGVPVATWPLYAEQ	GO:0016758-transferase activity, transferring hexosyl groups;GO:0008152-metabolism	PF00201-UDP-glucoronosyl and UDP-glucosyl transferase		PTHR11926-GLUCOSYL/GLUCURONOSYL TRANSFERASES;PTHR11926:SF15-UDP-GLUCURONOSYLTRANSFERASE RELATED	PT16G01610
Potri.016G016200.1	Potri.016G016200	POPTR_0016s01770, eugene3.00160107	Chr16	2489	874251	876739	483		WAPQVDILAHPAIGMFASHCGWNSILESIRFGVPIVAWPLYAEQ	GO:0016758-transferase activity, transferring hexosyl groups;GO:0008152-metabolism	PF00201-UDP-glucoronosyl and UDP-glucosyl transferase	UGT71B1	PTHR11926-GLUCOSYL/GLUCURONOSYL TRANSFERASES;PTHR11926:SF15-UDP-GLUCURONOSYLTRANSFERASE RELATED	PT16G01620
Potri.016G016300.1	Potri.016G016300	POPTR_0016s01780	Chr16	1615	877923	879537	487		WAPQVEILSHSAVGGFASHCGWNSTLESVRFGVPVATWPLYAEQ	GO:0016758-transferase activity, transferring hexosyl groups;GO:0008152-metabolism	PF00201-UDP-glucoronosyl and UDP-glucosyl transferase		PTHR11926-GLUCOSYL/GLUCURONOSYL TRANSFERASES;PTHR11926:SF15-UDP-GLUCURONOSYLTRANSFERASE RELATED	PT16G01630
Potri.016G016400.1	Potri.016G016400	POPTR_0016s01790	Chr16	1661	885312	886972	496		WAPQVEILGHKAIGGFVSHCGWNSTLESILSGVPIATWPLYGEQ	GO:0016758-transferase activity, transferring hexosyl groups;GO:0008152-metabolism	PF00201-UDP-glucoronosyl and UDP-glucosyl transferase	UGT71B6	PTHR11926-GLUCOSYL/GLUCURONOSYL TRANSFERASES;PTHR11926:SF15-UDP-GLUCURONOSYLTRANSFERASE RELATED	PT16G01640
Potri.016G016500.1	Potri.016G016500	POPTR_1038s00210	Chr16	1655	892272	893926	482		WAPQTDILAHPSVGGFVSHCGWNSILESIWFGVPIAAWPLYAEQ	GO:0016758-transferase activity, transferring hexosyl groups;GO:0008152-metabolism	PF00201-UDP-glucoronosyl and UDP-glucosyl transferase		PTHR11926-GLUCOSYL/GLUCURONOSYL TRANSFERASES;PTHR11926:SF15-UDP-GLUCURONOSYLTRANSFERASE RELATED	PT16G01650
Potri.016G016600.1	Potri.016G016600	POPTR_0016s01810	Chr16	1335	895536	896870	421	anthocyanin biosynthesis	WAPQVEILSHSASLRF---------------GVPIATWPLYAEQ	GO:0016758-transferase activity, transferring hexosyl groups;GO:0008152-metabolism	PF00201-UDP-glucoronosyl and UDP-glucosyl transferase		PTHR11926-GLUCOSYL/GLUCURONOSYL TRANSFERASES;PTHR11926:SF15-UDP-GLUCURONOSYLTRANSFERASE RELATED	PT16G01660
Potri.016G016700.1	Potri.016G016700	POPTR_0016s01820	Chr16	1601	900964	902564	488		WAPQVDILAHQAIGMFASHCGWNSILESIRFGVPIVAWPLYAEQ	GO:0016758-transferase activity, transferring hexosyl groups;GO:0008152-metabolism	PF00201-UDP-glucoronosyl and UDP-glucosyl transferase	UGT71B1	PTHR11926-GLUCOSYL/GLUCURONOSYL TRANSFERASES;PTHR11926:SF15-UDP-GLUCURONOSYLTRANSFERASE RELATED	PT16G01670
Potri.016G016800.1	Potri.016G016800	POPTR_0016s01830	Chr16	1552	904073	905624	498		WAPQVEILGHKAVGGFVSHCGWNSTLESILSGVPMATWPLYGEQ	GO:0016758-transferase activity, transferring hexosyl groups;GO:0008152-metabolism	PF00201-UDP-glucoronosyl and UDP-glucosyl transferase	HYR1	PTHR11926-GLUCOSYL/GLUCURONOSYL TRANSFERASES;PTHR11926:SF15-UDP-GLUCURONOSYLTRANSFERASE RELATED	PT16G01680
Potri.016G016900.1	Potri.016G016900	POPTR_0016s01840, eugene3.00160114	Chr16	1794	908679	910472	473		WAPQAEILAHRAIGGFVSHCGWNSILESIYFGVPIAAWPIYAEQ	GO:0016758-transferase activity, transferring hexosyl groups;GO:0008152-metabolism	PF00201-UDP-glucoronosyl and UDP-glucosyl transferase	UGT71B1	PTHR11926-GLUCOSYL/GLUCURONOSYL TRANSFERASES;PTHR11926:SF15-UDP-GLUCURONOSYLTRANSFERASE RELATED	PT16G01690
Potri.016G017000.1	Potri.016G017000	POPTR_0545s00210, eugene3.00160115	Chr16	1755	912415	914169	473		WAPQVEILGHKAIGGFVSHCGWNSTLESTLSGVPIATWPLYGEQ	GO:0016758-transferase activity, transferring hexosyl groups;GO:0008152-metabolism	PF00201-UDP-glucoronosyl and UDP-glucosyl transferase	HYR1	PTHR11926-GLUCOSYL/GLUCURONOSYL TRANSFERASES;PTHR11926:SF15-UDP-GLUCURONOSYLTRANSFERASE RELATED	PT16G01700
Potri.016G017100.1	Potri.016G017100		Chr16	1595	917445	919039	484		WAPQTDILAHPSVGGFVSHCGWNSVLESIWFGVPIATWPLHAEQ	GO:0008152-metabolism;GO:0016758-transferase activity, transferring hexosyl groups	PF00201-UDP-glucoronosyl and UDP-glucosyl transferase	UGT71B1	PTHR11926-GLUCOSYL/GLUCURONOSYL TRANSFERASES;PTHR11926:SF15-UDP-GLUCURONOSYLTRANSFERASE RELATED	PT16G01710
Potri.016G017200.1	Potri.016G017200	POPTR_0016s01850	Chr16	5921	922721	928641	447		WAPQTDILAHPSVRGFVSHCGWNSILESIWFGVPIAAWPLYAEQ	GO:0016758-transferase activity, transferring hexosyl groups;GO:0008152-metabolism	PF00201-UDP-glucoronosyl and UDP-glucosyl transferase	UGT71B1	PTHR11926-GLUCOSYL/GLUCURONOSYL TRANSFERASES;PTHR11926:SF15-UDP-GLUCURONOSYLTRANSFERASE RELATED	PT16G01720
Potri.016G017300.1	Potri.016G017300	POPTR_0016s01870	Chr16	1683	932503	934185	482		WAPQTDILAHPSVGGFVSHCGWNSILESIWFGVPIAAWPLYAEQ	GO:0016758-transferase activity, transferring hexosyl groups;GO:0008152-metabolism	PF00201-UDP-glucoronosyl and UDP-glucosyl transferase	UGT71B6	PTHR11926-GLUCOSYL/GLUCURONOSYL TRANSFERASES;PTHR11926:SF15-UDP-GLUCURONOSYLTRANSFERASE RELATED	PT16G01730
Potri.016G017400.1	Potri.016G017400	POPTR_0016s01880	Chr16	1437	936901	938337	478		WGPQIDILSHPSVGGFVSHCGWNSILESIWFGVPIAAWPLQAEQ	GO:0016758-transferase activity, transferring hexosyl groups;GO:0008152-metabolism	PF00201-UDP-glucoronosyl and UDP-glucosyl transferase		PTHR11926-GLUCOSYL/GLUCURONOSYL TRANSFERASES;PTHR11926:SF15-UDP-GLUCURONOSYLTRANSFERASE RELATED	PT16G01740
Potri.016G019400.1	Potri.016G019400	POPTR_0016s01890	Chr16	3113	1059857	1062969	464	cytokinin-<i>O</i>-glucosides biosynthesis	WAPQLKVLQHKAVMCYLTHCGWNSTMEAIQCQKCLICYPVAGDQ	GO:0008152-metabolism;GO:0016758-transferase activity, transferring hexosyl groups	PF00201-UDP-glucoronosyl and UDP-glucosyl transferase		PTHR11926-GLUCOSYL/GLUCURONOSYL TRANSFERASES;PTHR11926:SF15-UDP-GLUCURONOSYLTRANSFERASE RELATED	PT16G01940
Potri.016G020400.1	Potri.016G020400	POPTR_0016s02070	Chr16	1599	1109804	1111402	478		WCPQEEVLSHPSVGGFITHCGWGSTIESISSGVPMLCWPSFGDQ	GO:0016758-transferase activity, transferring hexosyl groups;GO:0008152-metabolism	PF00201-UDP-glucoronosyl and UDP-glucosyl transferase	AtUGT85A7,UGT85A7	PTHR11926-GLUCOSYL/GLUCURONOSYL TRANSFERASES;PTHR11926:SF15-UDP-GLUCURONOSYLTRANSFERASE RELATED	PT16G02040
Potri.016G020500.1	Potri.016G020500	POPTR_0098s00210	Chr16	1990	1119142	1121131	458		WCPQEEVLNHPSIGGFLTHCGWGSTIESISSGVTMLCWPSFGDQ	GO:0016758-transferase activity, transferring hexosyl groups;GO:0008152-metabolism	PF00201-UDP-glucoronosyl and UDP-glucosyl transferase	AtUGT85A3,UGT85A3	PTHR11926-GLUCOSYL/GLUCURONOSYL TRANSFERASES;PTHR11926:SF15-UDP-GLUCURONOSYLTRANSFERASE RELATED	PT16G02050
Potri.016G020700.1	Potri.016G020700	POPTR_0098s00220	Chr16	6783	1133763	1140545	384		WCPQEEVLNHPSIGGFITHCGWGSTIESISSGVPMLCCPFFGDQ	GO:0016758-transferase activity, transferring hexosyl groups;GO:0008152-metabolism	PF00201-UDP-glucoronosyl and UDP-glucosyl transferase	AtUGT85A3,UGT85A3	PTHR11926-GLUCOSYL/GLUCURONOSYL TRANSFERASES;PTHR11926:SF15-UDP-GLUCURONOSYLTRANSFERASE RELATED	PT16G02070
Potri.016G020800.1	Potri.016G020800	POPTR_0098s00270	Chr16	1602	1146786	1148387	478		WCPQEEVLSRPSIGGFITHCGWGSTIESISSGVPMLCWPSFGDQ	GO:0016758-transferase activity, transferring hexosyl groups;GO:0008152-metabolism	PF00201-UDP-glucoronosyl and UDP-glucosyl transferase	ATUGT85A1,UGT85A1	PTHR11926-GLUCOSYL/GLUCURONOSYL TRANSFERASES;PTHR11926:SF15-UDP-GLUCURONOSYLTRANSFERASE RELATED	PT16G02080
Potri.016G020900.1	Potri.016G020900	POPTR_0098s00280	Chr16	2655	1149918	1152572	481		WCPQEEVLNHPSIGGFLTHCGWGSTIESISSGVPMLCWPSFGDQ	GO:0016758-transferase activity, transferring hexosyl groups;GO:0008152-metabolism	PF00201-UDP-glucoronosyl and UDP-glucosyl transferase	AtUGT85A3,UGT85A3	PTHR11926-GLUCOSYL/GLUCURONOSYL TRANSFERASES;PTHR11926:SF15-UDP-GLUCURONOSYLTRANSFERASE RELATED	PT16G02090
Potri.016G021000.1	Potri.016G021000	POPTR_0098s00290	Chr16	2757	1154006	1156762	472		WCPQEEVLNHPSIGGFLTHCGWGSTIESISSGVPMLCWPSFGDQ	GO:0016758-transferase activity, transferring hexosyl groups;GO:0008152-metabolism	PF00201-UDP-glucoronosyl and UDP-glucosyl transferase	ATUGT85A1,UGT85A1	PTHR11926-GLUCOSYL/GLUCURONOSYL TRANSFERASES;PTHR11926:SF15-UDP-GLUCURONOSYLTRANSFERASE RELATED	PT16G02100
Potri.016G021100.1	Potri.016G021100	POPTR_0098s00300	Chr16	2405	1157987	1160391	488		WCPQEEVLNHPSVGGFLTHCGWTSIIESISSGVPMLCWPFAGDQ	GO:0008152-metabolism;GO:0016758-transferase activity, transferring hexosyl groups	PF00201-UDP-glucoronosyl and UDP-glucosyl transferase	ATUGT85A1,UGT85A1	PTHR11926-GLUCOSYL/GLUCURONOSYL TRANSFERASES;PTHR11926:SF15-UDP-GLUCURONOSYLTRANSFERASE RELATED	PT16G02110
Potri.016G021200.1	Potri.016G021200	POPTR_0016s02180, gw1.XVI.905.1	Chr16	1881	1162862	1164742	480		WCPQEEVLNHPSVGGFLTHCGWTSIIESISSGVPMLCWPFAGDQ	GO:0016758-transferase activity, transferring hexosyl groups;GO:0008152-metabolism	PF00201-UDP-glucoronosyl and UDP-glucosyl transferase	ATUGT85A1,UGT85A1	PTHR11926-GLUCOSYL/GLUCURONOSYL TRANSFERASES;PTHR11926:SF15-UDP-GLUCURONOSYLTRANSFERASE RELATED	PT16G02120
Potri.016G021300.1	Potri.016G021300		Chr16	1896	1166762	1168657	481		WCPQEEVLDHPSVGGFLTHCGWSSVIESISSGVPMLCWPSFGDQ	GO:0016758-transferase activity, transferring hexosyl groups;GO:0008152-metabolism	PF00201-UDP-glucoronosyl and UDP-glucosyl transferase	ATUGT85A1,UGT85A1	PTHR11926-GLUCOSYL/GLUCURONOSYL TRANSFERASES;PTHR11926:SF15-UDP-GLUCURONOSYLTRANSFERASE RELATED	PT16G02130
Potri.016G021500.1	Potri.016G021500	POPTR_0016s02200	Chr16	1685	1183917	1185601	478	dhurrin biosynthesis	WCPQEEVLNHPAVGGFLTHSGWGSTIESLCAGVPMVCWPFFADQ	GO:0016758-transferase activity, transferring hexosyl groups;GO:0008152-metabolism	PF00201-UDP-glucoronosyl and UDP-glucosyl transferase	AtUGT85A3,UGT85A3	PTHR11926-GLUCOSYL/GLUCURONOSYL TRANSFERASES;PTHR11926:SF15-UDP-GLUCURONOSYLTRANSFERASE RELATED	PT16G02150
Potri.016G021600.1	Potri.016G021600		Chr16	2540	1195938	1198477	488		WCPQEEVLNHPSVGGFLTHCGWTSIIESISSGVPMLCWPFAGDQ	GO:0016758-transferase activity, transferring hexosyl groups;GO:0008152-metabolism	PF00201-UDP-glucoronosyl and UDP-glucosyl transferase	ATUGT85A1,UGT85A1	PTHR11926-GLUCOSYL/GLUCURONOSYL TRANSFERASES;PTHR11926:SF15-UDP-GLUCURONOSYLTRANSFERASE RELATED	PT16G02160
Potri.016G021700.1	Potri.016G021700		Chr16	1808	1201723	1203530	480		WCPQEEVLNHPSVGGFLTHCGWTSIIESISSGVPMLCWPFAGDQ	GO:0016758-transferase activity, transferring hexosyl groups;GO:0008152-metabolism	PF00201-UDP-glucoronosyl and UDP-glucosyl transferase	ATUGT85A1,UGT85A1	PTHR11926-GLUCOSYL/GLUCURONOSYL TRANSFERASES;PTHR11926:SF15-UDP-GLUCURONOSYLTRANSFERASE RELATED	PT16G02170
Potri.016G021800.1	Potri.016G021800	POPTR_0016s02190, gw1.XVI.921.1	Chr16	2147	1205471	1207617	481		WCPQEEVLDHPSVGGFLTHCGWGSTIESISSGVPMLCWPSFGDQ	GO:0016758-transferase activity, transferring hexosyl groups;GO:0008152-metabolism	PF00201-UDP-glucoronosyl and UDP-glucosyl transferase	ATUGT85A1,UGT85A1	PTHR11926-GLUCOSYL/GLUCURONOSYL TRANSFERASES;PTHR11926:SF15-UDP-GLUCURONOSYLTRANSFERASE RELATED	PT16G02180
Potri.016G022000.1	Potri.016G022000	POPTR_0016s02200	Chr16	2162	1222500	1224661	478		WCPQEEVLNHPAVGGFLTHSGWGSTIESLCAGVPLACWPFFADQ	GO:0016758-transferase activity, transferring hexosyl groups;GO:0008152-metabolism	PF00201-UDP-glucoronosyl and UDP-glucosyl transferase	AtUGT85A3,UGT85A3	PTHR11926-GLUCOSYL/GLUCURONOSYL TRANSFERASES;PTHR11926:SF15-UDP-GLUCURONOSYLTRANSFERASE RELATED	PT16G02200
Potri.016G022100.1	Potri.016G022100	POPTR_0016s02220, eugene3.00160153	Chr16	2511	1229108	1231618	478		WCPQEEVLNHPAVGGFLTHSGWGSTIESLCAGLPLACWPFFADQ	GO:0016758-transferase activity, transferring hexosyl groups;GO:0008152-metabolism	PF00201-UDP-glucoronosyl and UDP-glucosyl transferase	AtUGT85A3,UGT85A3	PTHR11926-GLUCOSYL/GLUCURONOSYL TRANSFERASES;PTHR11926:SF15-UDP-GLUCURONOSYLTRANSFERASE RELATED	PT16G02210
Potri.016G022400.1	Potri.016G022400	POPTR_0016s02230, eugene3.00160169	Chr16	6233	1242584	1248816	478	dhurrin biosynthesis	WCPQEEVLNHPAVGGFLTHSGWGSTIESLCAGLPLACWPFFADQ	GO:0016758-transferase activity, transferring hexosyl groups;GO:0008152-metabolism	PF00201-UDP-glucoronosyl and UDP-glucosyl transferase	AtUGT85A3,UGT85A3	PTHR11926-GLUCOSYL/GLUCURONOSYL TRANSFERASES;PTHR11926:SF15-UDP-GLUCURONOSYLTRANSFERASE RELATED
Potri.016G022500.1	Potri.016G022500	POPTR_0016s02260, POPTR_0016s02250, eugene3.00160160	Chr16	2011	1256969	1258979	479		WCPQEEVLNHPSVGGFLTHTGWNSIIESLCAGVPVICWPLFADQ	GO:0016758-transferase activity, transferring hexosyl groups;GO:0008152-metabolism	PF00201-UDP-glucoronosyl and UDP-glucosyl transferase	AtUGT85A7,UGT85A7	PTHR11926-GLUCOSYL/GLUCURONOSYL TRANSFERASES;PTHR11926:SF15-UDP-GLUCURONOSYLTRANSFERASE RELATED	PT16G02250
Potri.016G052500.1	Potri.016G052500	POPTR_0016s02270	Chr16	1830	3351453	3353282	471		WCSQVVVLSHPSIGCFVTHCGWNSTFESLASGVPVVAFPQWTDQ	GO:0016758-transferase activity, transferring hexosyl groups;GO:0008152-metabolism	PF00201-UDP-glucoronosyl and UDP-glucosyl transferase	IAGLU	PTHR11926-GLUCOSYL/GLUCURONOSYL TRANSFERASES;PTHR11926:SF15-UDP-GLUCURONOSYLTRANSFERASE RELATED	PT16G05250
Potri.016G057300.1	Potri.016G057300	POPTR_0016s05290, eugene3.00160459	Chr16	1660	3844769	3846428	476	cytokinin-<i>O</i>-glucosides biosynthesis	WAPQLEILAHPATGGFMSHCGWNSCMESISMGVPIAAWPMHSDQ	GO:0016758-transferase activity, transferring hexosyl groups;GO:0008152-metabolism	PF00201-UDP-glucoronosyl and UDP-glucosyl transferase		PTHR11926-GLUCOSYL/GLUCURONOSYL TRANSFERASES;PTHR11926:SF15-UDP-GLUCURONOSYLTRANSFERASE RELATED	PT16G05730
Potri.016G097400.1	Potri.016G097400	POPTR_0016s05770, Pt-ZOG1.8, fgenesh4_pm.C_LG_XVI000181	Chr16	1758	9413234	9414991	493		WAPQVLILSHRAIGGFLTHCGWNSTVEGICSGVPMITWPQFSEQ	GO:0016758-transferase activity, transferring hexosyl groups;GO:0008152-metabolism	PF00201-UDP-glucoronosyl and UDP-glucosyl transferase	UGT73D1	PTHR11926-GLUCOSYL/GLUCURONOSYL TRANSFERASES;PTHR11926:SF15-UDP-GLUCURONOSYLTRANSFERASE RELATED	PT16G09740
Potri.016G105300.1	Potri.016G105300	POPTR_0016s10880, Pt-DOGT1.1, gw1.XVI.3101.1	Chr16	2137	10518251	10520387	486		WAPQEEVLAHPAIGGFLTHSGWNSTLESIFAGVPMVCWPMIADQ	GO:0016758-transferase activity, transferring hexosyl groups;GO:0008152-metabolism		AtUGT85A5,UGT85A5	PTHR11926-GLUCOSYL/GLUCURONOSYL TRANSFERASES;PTHR11926:SF15-UDP-GLUCURONOSYLTRANSFERASE RELATED	PT16G10530
Potri.016G105400.1	Potri.016G105400	POPTR_0016s10020	Chr16	2533	10529052	10531584	486		WAPQEEVLAHPAIGGFLTHSGWNSTLESIFAGVPMICWPMIADQ	GO:0016758-transferase activity, transferring hexosyl groups;GO:0008152-metabolism	PF00201-UDP-glucoronosyl and UDP-glucosyl transferase	AtUGT85A3,UGT85A3	PTHR11926-GLUCOSYL/GLUCURONOSYL TRANSFERASES;PTHR11926:SF15-UDP-GLUCURONOSYLTRANSFERASE RELATED	PT16G10540
Potri.017G032300.1	Potri.017G032300	POPTR_0016s10010	Chr17	1841	2798003	2799843	350		WSPQLEVLSHKSVGCFMTHCGWNSTLEALSLGVPMVAMPQWTDQ	GO:0016758-transferase activity, transferring hexosyl groups;GO:0008152-metabolism	PF00201-UDP-glucoronosyl and UDP-glucosyl transferase	UGT74E2	PTHR11926-GLUCOSYL/GLUCURONOSYL TRANSFERASES;PTHR11926:SF15-UDP-GLUCURONOSYLTRANSFERASE RELATED	PT17G03230
Potri.017G032500.1	Potri.017G032500	POPTR_0017s06080	Chr17	1604	2812594	2814197	461		WSPQLEVLSHKSVGCFMTHCGWNSTLEALSLGVPMVAVPQWTDQ	GO:0016758-transferase activity, transferring hexosyl groups;GO:0008152-metabolism	PF00201-UDP-glucoronosyl and UDP-glucosyl transferase	UGT74E2	PTHR11926-GLUCOSYL/GLUCURONOSYL TRANSFERASES;PTHR11926:SF15-UDP-GLUCURONOSYLTRANSFERASE RELATED	PT17G03250
Potri.017G032700.1	Potri.017G032700	POPTR_0017s06100, fgenesh4_pg.C_scaffold_1119000002, Pt-ZOG1.12	Chr17	1943	2821443	2823385	461		WSPQLEVLAHKSVGCFMTHCGWNSTLEALSLGVPMVAVPQWTDQ	GO:0016758-transferase activity, transferring hexosyl groups;GO:0008152-metabolism	PF00201-UDP-glucoronosyl and UDP-glucosyl transferase	UGT74E2	PTHR11926-GLUCOSYL/GLUCURONOSYL TRANSFERASES;PTHR11926:SF15-UDP-GLUCURONOSYLTRANSFERASE RELATED	PT17G03270
Potri.017G041900.1	Potri.017G041900	POPTR_0322s00200	Chr17	1344	3448387	3449730	414		WVQQQLILEHPSVGCFITHCGSGSLSEALINKCQLVLLPHVGDH	GO:0016758-transferase activity, transferring hexosyl groups;GO:0008152-metabolism	PF00201-UDP-glucoronosyl and UDP-glucosyl transferase		PTHR11926-GLUCOSYL/GLUCURONOSYL TRANSFERASES;PTHR11926:SF77-GLYCOSYLTRANSFERASE FAMILY PROTEIN	PT17G04190
Potri.017G042600.1	Potri.017G042600	POPTR_0017s06940	Chr17	1287	3610098	3611384	160	soybean saponin I biosynthesis	WAPQPEILAHPAIGGCLLHSGWGSIIESLSYGHPQKLMPMVADQ	GO:0016758-transferase activity, transferring hexosyl groups;GO:0008152-metabolism	PF00201-UDP-glucoronosyl and UDP-glucosyl transferase		PTHR11926-GLUCOSYL/GLUCURONOSYL TRANSFERASES;PTHR11926:SF15-UDP-GLUCURONOSYLTRANSFERASE RELATED	PT17G04260
Potri.017G042800.1	Potri.017G042800	POPTR_0017s07010	Chr17	1680	3616442	3618121	465	soybean saponin I biosynthesis	WAPQLEILAHPSIGGCLFHSGWGSIIESLGFGHPLILMPMVNDQ	GO:0008152-metabolism;GO:0016758-transferase activity, transferring hexosyl groups	PF00201-UDP-glucoronosyl and UDP-glucosyl transferase		PTHR11926-GLUCOSYL/GLUCURONOSYL TRANSFERASES;PTHR11926:SF15-UDP-GLUCURONOSYLTRANSFERASE RELATED	PT17G04280
Potri.017G052000.1	Potri.017G052000	POPTR_0017s07030, eugene3.00170040	Chr17	1817	4398956	4400772	482		WCAQEKVLKHSSIGGFLSHMGWNSTIESLSNGVAMLCWPFFSEQ	GO:0016758-transferase activity, transferring hexosyl groups;GO:0008152-metabolism	PF00201-UDP-glucoronosyl and UDP-glucosyl transferase	AtUGT85A2,UGT85A2	PTHR11926-GLUCOSYL/GLUCURONOSYL TRANSFERASES;PTHR11926:SF15-UDP-GLUCURONOSYLTRANSFERASE RELATED	PT17G05200
Potri.017G052300.1	Potri.017G052300	POPTR_0017s07880, gw1.XVII.369.1	Chr17	1849	4492390	4494238	482		WCPQEQVLKHPSIGGFVSHMGWNSTLESICGGVPMVCWPFFGEQ	GO:0016758-transferase activity, transferring hexosyl groups;GO:0008152-metabolism	PF00201-UDP-glucoronosyl and UDP-glucosyl transferase	AtUGT85A2,UGT85A2	PTHR11926-GLUCOSYL/GLUCURONOSYL TRANSFERASES;PTHR11926:SF15-UDP-GLUCURONOSYLTRANSFERASE RELATED	PT17G05230
Potri.017G052400.1	Potri.017G052400	POPTR_0017s07930, gw1.XVII.395.1	Chr17	1798	4512714	4514511	482		WCAQEKVLKHSSIGGFLSHMGWNSTIESMSNGVPMLCWPFFSEQ	GO:0016758-transferase activity, transferring hexosyl groups;GO:0008152-metabolism	PF00201-UDP-glucoronosyl and UDP-glucosyl transferase	AtUGT85A2,UGT85A2	PTHR11926-GLUCOSYL/GLUCURONOSYL TRANSFERASES;PTHR11926:SF15-UDP-GLUCURONOSYLTRANSFERASE RELATED	PT17G05240
Potri.017G077400.1	Potri.017G077400	POPTR_0017s07940, gw1.XVII.405.1	Chr17	1653	9079035	9080687	511		WAPQLEILSHKSTGAFLSHCGWNSVLESLSQAVPIIGWPLAAEQ	GO:0016758-transferase activity, transferring hexosyl groups;GO:0008152-metabolism	PF00201-UDP-glucoronosyl and UDP-glucosyl transferase		PTHR11926-GLUCOSYL/GLUCURONOSYL TRANSFERASES;PTHR11926:SF15-UDP-GLUCURONOSYLTRANSFERASE RELATED	PT17G07740
Potri.017G077500.1	Potri.017G077500		Chr17	1773	9083997	9085769	491		WAPQLEILSHKSTGAFLSHCGWNSVLESLSQAVPIIGWPLAAEQ	GO:0016758-transferase activity, transferring hexosyl groups;GO:0008152-metabolism	PF00201-UDP-glucoronosyl and UDP-glucosyl transferase		PTHR11926-GLUCOSYL/GLUCURONOSYL TRANSFERASES;PTHR11926:SF15-UDP-GLUCURONOSYLTRANSFERASE RELATED	PT17G07750
Potri.017G077700.1	Potri.017G077700	POPTR_0017s11400	Chr17	6301	9090450	9096750	462		WAPQLEILSHKSTGAFLSHCGWNSVLESLSQAVPIIGWPLAAEQ	GO:0016758-transferase activity, transferring hexosyl groups;GO:0008152-metabolism	PF00201-UDP-glucoronosyl and UDP-glucosyl transferase		PTHR11926-GLUCOSYL/GLUCURONOSYL TRANSFERASES;PTHR11926:SF15-UDP-GLUCURONOSYLTRANSFERASE RELATED	PT17G07770
Potri.017G077800.1	Potri.017G077800	POPTR_0891s00200	Chr17	1733	9109955	9111687	511		WAPQLEILSHKSTGAFLSHCGWNSVLESLSQAVPIIGWPLAAEQ	GO:0016758-transferase activity, transferring hexosyl groups;GO:0008152-metabolism	PF00201-UDP-glucoronosyl and UDP-glucosyl transferase		PTHR11926-GLUCOSYL/GLUCURONOSYL TRANSFERASES;PTHR11926:SF15-UDP-GLUCURONOSYLTRANSFERASE RELATED	PT17G07780
Potri.017G091500.1	Potri.017G091500	POPTR_1312s00200	Chr17	1620	10854422	10856041	454	cytokinin-<i>O</i>-glucosides biosynthesis	WAPQQKVLSHPSVLCFLSHCGWNSTMEGVSNGVPFLCWPYFADQ	GO:0016758-transferase activity, transferring hexosyl groups;GO:0008152-metabolism	PF00201-UDP-glucoronosyl and UDP-glucosyl transferase		PTHR11926-GLUCOSYL/GLUCURONOSYL TRANSFERASES;PTHR11926:SF15-UDP-GLUCURONOSYLTRANSFERASE RELATED	PT17G09150
Potri.017G101800.1	Potri.017G101800	POPTR_0017s12710, eugene3.00170469	Chr17	1389	11876329	11877717	460		WCSQMEVLTHESIGCFMMHCGWNSTLESLATGVPVVGFPQFSDQ	GO:0016758-transferase activity, transferring hexosyl groups;GO:0008152-metabolism	PF00201-UDP-glucoronosyl and UDP-glucosyl transferase		PTHR11926-GLUCOSYL/GLUCURONOSYL TRANSFERASES;PTHR11926:SF15-UDP-GLUCURONOSYLTRANSFERASE RELATED	PT17G10180
Potri.017G150000.1	Potri.017G150000	POPTR_0017s13620, fgenesh4_pg.C_scaffold_155000048	Chr17	2298	15573954	15576251	479		WAPQVAIVNHSSVGGFVTHCGWNSTLEAVYAGLPMVAWPLYAEQ	GO:0016758-transferase activity, transferring hexosyl groups;GO:0008152-metabolism	PF00201-UDP-glucoronosyl and UDP-glucosyl transferase	UGT88A1	PTHR11926-GLUCOSYL/GLUCURONOSYL TRANSFERASES;PTHR11926:SF15-UDP-GLUCURONOSYLTRANSFERASE RELATED	PT17G15000
Potri.017G150100.1	Potri.017G150100		Chr17	1777	15581299	15583075	482		WAPQVKILNHSSIGGFVTHCGWNSTLEAVCAGVPMVAWPLYAEQ	GO:0016758-transferase activity, transferring hexosyl groups;GO:0008152-metabolism	PF00201-UDP-glucoronosyl and UDP-glucosyl transferase	UGT88A1	PTHR11926-GLUCOSYL/GLUCURONOSYL TRANSFERASES;PTHR11926:SF15-UDP-GLUCURONOSYLTRANSFERASE RELATED	PT17G15010
Potri.018G008900.1	Potri.018G008900		Chr18	1416	617223	618638	471	daphnetin modification	WVNQRQILSHRAIGGFLSHCGWNSVLESVSAGVPILAWPMIAEQ	GO:0016758-transferase activity, transferring hexosyl groups;GO:0008152-metabolism	PF00201-UDP-glucoronosyl and UDP-glucosyl transferase	UGT73B4	PTHR11926-GLUCOSYL/GLUCURONOSYL TRANSFERASES;PTHR11926:SF15-UDP-GLUCURONOSYLTRANSFERASE RELATED	PT18G00890
Potri.018G009000.1	Potri.018G009000	POPTR_0018s03410, eugene3.00180593	Chr18	1548	624530	626077	473	daphnetin modification	WVDQRQILSHRATGGFLSHCGWNSVLESVAAGVPILAWPMMAEQ	GO:0016758-transferase activity, transferring hexosyl groups;GO:0008152-metabolism	PF00201-UDP-glucoronosyl and UDP-glucosyl transferase	UGT73B4	PTHR11926-GLUCOSYL/GLUCURONOSYL TRANSFERASES;PTHR11926:SF15-UDP-GLUCURONOSYLTRANSFERASE RELATED	PT18G00900
Potri.018G096000.1	Potri.018G096000	POPTR_0018s03400, fgenesh4_pg.C_LG_XVIII000577	Chr18	3182	12460135	12463316	449	anthocyanin biosynthesis (pelargonidin 3-<i>O</i>-glucoside)	WTPQLKVLQHNATGVFLTHAGWNSISESIVGCVPMICRPFFGDQ	GO:0016758-transferase activity, transferring hexosyl groups;GO:0008152-metabolism	PF00201-UDP-glucoronosyl and UDP-glucosyl transferase	UGT78D2	PTHR11926-GLUCOSYL/GLUCURONOSYL TRANSFERASES;PTHR11926:SF71-UDP-GLUCORONOSYL/UDP-GLUCOSYL TRANSFERASE FAMILY P	PT18G09600
Potri.018G140400.1	Potri.018G140400	POPTR_0018s10400, gw1.XVIII.2887.1	Chr18	1405	16010652	16012056	466	soybean saponin I biosynthesis	WAPQLKILAHDSVGGFLTHSGWSSVVEALQHARALILLTFLADQ	GO:0016758-transferase activity, transferring hexosyl groups;GO:0008152-metabolism	PF00201-UDP-glucoronosyl and UDP-glucosyl transferase		PTHR11926-GLUCOSYL/GLUCURONOSYL TRANSFERASES;PTHR11926:SF15-UDP-GLUCURONOSYLTRANSFERASE RELATED	PT18G14040
Potri.019G090400.1	Potri.019G090400	POPTR_0018s13720, eugene3.00181234	Chr19	579	12164550	12165128	192	anthocyanin biosynthesis (delphinidin 3-O-glucoside)	WTPQFDVLAHTAVGVFTTHCGWNSLLESIAGGVPTIGRPFFSHQ	GO:0016758-transferase activity, transferring hexosyl groups;GO:0008152-metabolism	PF00201-UDP-glucoronosyl and UDP-glucosyl transferase	UGT78D2	PTHR11926-GLUCOSYL/GLUCURONOSYL TRANSFERASES;PTHR11926:SF71-UDP-GLUCORONOSYL/UDP-GLUCOSYL TRANSFERASE FAMILY P	PT19G09040
Potri.T010800.1	Potri.T010800	POPTR_0019s12010	scaffold_25	1884	46616	48499	452		WAPQAAILSHQAVGGFVTHCGWNSVLEAVTYGVPMLPWPLYAEQ	GO:0016758-transferase activity, transferring hexosyl groups;GO:0008152-metabolism	PF00201-UDP-glucoronosyl and UDP-glucosyl transferase	UGT88A1	PTHR11926-GLUCOSYL/GLUCURONOSYL TRANSFERASES;PTHR11926:SF15-UDP-GLUCURONOSYLTRANSFERASE RELATED	PT00G17000
Potri.T148700.1	Potri.T148700	POPTR_0019s00810	scaffold_498	1839	16862	18700	431	dhurrin biosynthesis	WCPQEEVLNHPSVGGFLTHCGWGSTIESLSAGVPMLCWPFFGDQ	GO:0016758-transferase activity, transferring hexosyl groups;GO:0008152-metabolism	PF00201-UDP-glucoronosyl and UDP-glucosyl transferase	AtUGT85A7,UGT85A7	PTHR11926-GLUCOSYL/GLUCURONOSYL TRANSFERASES;PTHR11926:SF15-UDP-GLUCURONOSYLTRANSFERASE RELATED	PT00G07950
Potri.T181000.1	Potri.T181000		scaffold_2621	810	3344	4153	270		WCPQEEVLNHPSIGGFLTHSGWNSTVESLCAGVPMICWPFFADQ	GO:0016758-transferase activity, transferring hexosyl groups;GO:0008152-metabolism	PF00201-UDP-glucoronosyl and UDP-glucosyl transferase	AtUGT85A2,UGT85A2	PTHR11926-GLUCOSYL/GLUCURONOSYL TRANSFERASES;PTHR11926:SF15-UDP-GLUCURONOSYLTRANSFERASE RELATED	PT00G14550

## Sheet: Reference UGTS
Name	Phylogeny	Species	Accession Number	pI/MW	CDS	Peptide Length	Functional annotation	EC
AtUGT71B1	E	Arabidopsis	At3g21750	5.33 / 52666.34	1442	473	NA
AtUGT72B1	E	Arabidopsis	At4g01070	5.81 / 52929.72	1443	480	Phenol beta-glucosyltransferase	2.4.1.35
AtUGT73B1	D	Arabidopsis	At4g34138	5.51 / 54836.47	1467	488	Isoflavone 7-O-glucosyltransferase/Abscisate beta-glucosyltransferase/Flavone 7-O-beta-glucosyltransferase	2.4.1.170/2.4.1.263/2.4.1.81
AtUGT74B1	L	Arabidopsis	At1g24100	4.90 / 51002.10	183	460	N-hydroxythioamide S-beta-glucosyltransferase	2.4.1.195
AtUGT75B1	L	Arabidopsis	At1g05560	5.53 / 52813.47	1410	469	Indole-3-acetate beta-glucosyltransferase/Abscisate beta-glucosyltransferase	2.4.1.121/2.4.1.263
AtUGT76B1	H	Arabidopsis	At3g11340	5.63 / 50705.37	1344	447	Cytokinin 7-beta-glucosyltransferase	2.4.1.118
AtUGT78D1	F	Arabidopsis	At1g30530	5.44 / 50094.85	1362	453	Flavonol-3-O-glucoside L-rhamnosyltransferase	2.4.1.159
AtUGT79B1	A	Arabidopsis	At5g54060	5.95 / 52047.91	1407	468	Anthocyanidin 3-O-glucoside 2'''-O-xylosyltransferase	2.4.2.51
AtUGT82A1	N	Arabidopsis	At3g22250	6.13 / 52145.75	1386	461	Trans-zeatin O-beta-D-glucosyltransferase	2.4.1.203
AtUGT83A1	I	Arabidopsis	At3g02100	5.74 / 51500.28	1395	464	7-deoxyloganetin glucosyltransferase	2.4.1.324
AtUGT84A1	L	Arabidopsis	At4g15480	5.39 / 53876.68	1473	490	Hydroxycinnamate 4-beta-glucosyltransferase	2.4.1.126
AtUGT85A1	G	Arabidopsis	At1g22400	4.98 / 55010.29	1470	489	Trans-zeatin O-beta-D-glucosyltransferase/ Cis-zeatin O-beta-D-glucosyltransferase	2.4.1.203 /2.4.1.215
AtUGT86A1	K	Arabidopsis	At2g36970	5.86 / 54964.77	1473	490	Trans-zeatin O-beta-D-glucosyltransferase	2.4.1.203
AtUGT87A1	J	Arabidopsis	At2g30150	5.31 / 51349.24	1323	440	NA
AtUGT88	E	Arabidopsis	At3g16520	5.61 / 51205.09	1389	462	NA
AtUGT89A1P	B	Arabidopsis	At1g51210	5.54 / 47383.80	1302	433	NA
AtUGT90A1	C	Arabidopsis	At2g16890	5.64 / 53747.44	1437	478	NA
AtUGT91A1	A	Arabidopsis	At2g22590	5.32 / 53626.75	1413	470	Soyasaponin III rhamnosyltransferase	2.4.1.273
AtUGT92A1	M	Arabidopsis	At5g12890	6.02 / 54867.68	1467	488
UGT98	O	Maize	GRMZM2G120016	6.26 / 52446.93	1443	480	Cis-zeatin O-beta-D-glucosyltransferase	2.4.1.215
UGT709	P	Maize	GRMZM5G834303	5.79 / 51678.28	1443	480	Isoflavone 7-O-glucosyltransferase	2.4.1.170
GRMZM2G042865	Q	Maize	GRMZM2G042865	5.68 / 51183.35	1443	480	NA

## Sheet: PSPG motif Phylogeny wise
Phylogenetic groups	PSPG Motif	Putative names
E
Potri.016G016100	WAPQVEILSHSAVGGFASHCGWNSTLESVRFGVPVATWPLYAEQ	UGT71B1
Potri.016G016300	WAPQVEILSHSAVGGFASHCGWNSTLESVRFGVPVATWPLYAEQ	UGT71B2
Potri.006G007400	WAPQVDILAHPAVGGFASHCGWNSILESVRFGVPVATWPLYAEQ	UGT71B3
Potri.016G016600	WAPQVEILSHSASLRF---------------GVPIATWPLYAEQ	UGT71B4
Potri.006G007300	WAPQVDILAHQAVGGFASHCGWNSIIESVWFGVPIATWPLYAEQ	UGT71B5
Potri.016G016700	WAPQVDILAHQAIGMFASHCGWNSILESIRFGVPIVAWPLYAEQ	UGT71B6
Potri.016G016200	WAPQVDILAHPAIGMFASHCGWNSILESIRFGVPIVAWPLYAEQ	UGT71B7
Potri.016G016900	WAPQAEILAHRAIGGFVSHCGWNSILESIYFGVPIAAWPIYAEQ	UGT71B8
Potri.016G016800	WAPQVEILGHKAVGGFVSHCGWNSTLESILSGVPMATWPLYGEQ	UGT71B9
Potri.016G017000	WAPQVEILGHKAIGGFVSHCGWNSTLESTLSGVPIATWPLYGEQ	UGT71B10
Potri.016G016400	WAPQVEILGHKAIGGFVSHCGWNSTLESILSGVPIATWPLYGEQ	UGT71B11
Potri.006G007600	WAPQVDVLAHPSIKEFISHCGWNSILESVWFGVPLATWPMYAEQ	UGT71B13
Potri.016G016000	WAPQVAILAHPAIGGFVSHCGWNSILESLWFGVPIAAWPLFSEQ	UGT71B14
Potri.006G007100	WAPQVDILAHPSIGGFVSHCGWNSMLESIWFDVPIATWPLYAEQ	UGT71B15
Potri.006G007200	WAPQVDILAHPSIGGFVSHCGWNSTLESIWFDVPIATWPMHAEQ	UGT71B16
Potri.016G017400	WGPQIDILSHPSVGGFVSHCGWNSILESIWFGVPIAAWPLQAEQ	UGT71B17
Potri.016G017200	WAPQTDILAHPSVRGFVSHCGWNSILESIWFGVPIAAWPLYAEQ	UGT71B18
Potri.016G017300	WAPQTDILAHPSVGGFVSHCGWNSILESIWFGVPIAAWPLYAEQ	UGT71B19
Potri.016G016500	WAPQTDILAHPSVGGFVSHCGWNSILESIWFGVPIAAWPLYAEQ	UGT71B20
Potri.016G017100	WAPQTDILAHPSVGGFVSHCGWNSVLESIWFGVPIATWPLHAEQ	UGT71B21
Potri.006G007000	WAPQTDILAHPAVGGFVSHCGWNSILESLWFGVPIAAWPIDGEQ	UGT71B22
Potri.014G026300	WAPQVEVLAHRAVGAFVSHCGWNSTLESLWYGVPIITWPYYGEQ	UGT71B23
Potri.009G044600	WAPQVEVLAHKAIGGFVSHCGWNSILESLWYGVPIVTLPIYAEQ	UGT71B24
Potri.016G015700	WAPQMQVLAHKAIKGFVSHCGWNSILESLWHGVPIVTWPMHAEQ	UGT71B25
Potri.016G015800	WAPQIQVLAHRSVGGFVSHCGWNSILESLWYGVPAVTWPMYAEQ	UGT71B26
Potri.016G014500	WAPQVEVLAHKATGAFVSHCGWNSILESTWYGVPVVTWPLYGEQ	UGT71B27
Potri.006G010000	WAPQVEILAHRAVGAFVSHCGWNSTLETLWYGVPIITWPLYGEQ	UGT71B28
Potri.016G014100	WAPQVQILAHKAVGAFVSHCGWNSTLEALWYAVPIITWPLYAEQ	UGT71B29
Potri.016G014300	WAPQVEILAHKAVGAFVSHCGWNSTLETLWYAVPIITWPLHAEQ	UGT71B30
Potri.016G014400	WAPQVEILAHKAVGAFVSHCGWNSTLEALWYAVPIITWPLYGEQ	UGT71B31
Potri.012G035800	WAPQLAILNHGSVGGFVTHCGWKSILEAVCAGVPMLGWPLYAEQ	UGT88A1
Potri.012G036000	WAPQLAILNHGSVGGFVTHCGWKSILEAVCAGVPMLGWPLFAEQ	UGT88A2
Potri.015G027700	WAPQVEILNHGSVGGFVTHCGWNSVLEALCAGVPMVAWPLYAEQ	UGT88A3
Potri.015G027800	WAPQVEILNHGSVGGFVTHCGWNSVLEALCAGVPMVAWPLYAEQ	UGT88A4
Potri.T010800	WAPQAAILSHQAVGGFVTHCGWNSVLEAVTYGVPMLPWPLYAEQ	UGT88A5
Potri.004G069700	WAPQVEILNHSSVGGFVTHCGWNSTLEAVCAGVPLVAWPLYAEQ	UGT88A6
Potri.004G069900	WAPQVEILNHSSVGGFVTHCGWNSTLEAVCAGVPLVAWPLYAEQ	UGT88A7
Potri.017G150000	WAPQVAIVNHSSVGGFVTHCGWNSTLEAVYAGLPMVAWPLYAEQ	UGT88A8
Potri.017G150100	WAPQVKILNHSSIGGFVTHCGWNSTLEAVCAGVPMVAWPLYAEQ	UGT88A9
Potri.004G069600	WAPQVAVLNHPSVGGFVSHCGWNSVLEAVCAGVPLVAWPLYAEQ	UGT88A10
Potri.004G069800	WAPQVAVLNHPSVGGFVSHCGWNSVLEAVCAGVPLVAWPLYAEQ	UGT88A11
Potri.004G070000	WAPQVAVLNHPSVGGFVSHCGWNSVLEAVCAGVPLVAWPLYAEQ	UGT88A12
Potri.004G070900	WAPQVAVLNHPSVGGFVSHCGWNSVLEAVCAGVPLVAWPLYAEQ	UGT88A14
Potri.004G071000	WAPQVAVLNHPSVGGFVSHCGWNSVLEAVCAGVPLVAWPLYAEQ	UGT88A15
Potri.002G168600	WAPQPQVLGHGSTGGFLTHCGWNSTLESVVNGVPLIVWPLYAEQ	UGT72B1
Potri.014G096100	WAPQAQVLSHGSTGGFLTHCGWNSTLESVVNAVPLIVWPLYAEQ	UGT72B2
Potri.007G029800	WAPQTEILSHPSVGGFVSHGGWNSTLESIVNGVPMITWPLYAEQ	UGT72B3
Potri.007G030300	WAPQTEILSHPSVGGFVSHCGWNSTLESIVNGVPMITWPLYAEQ	UGT72B4
Potri.007G030400	WAPQVEILAHPSVGGFLSHCGWNSTLESITNGVPMIAWPLYAEQ	UGT72B5
Potri.007G030500	WAPQVDILNHPSVGGFISHCGWNSTLESITNGVPMIAWPLYSEQ	UGT72B6
Potri.014G041800	WAPQVLVLKHPSTGGFLTHCGWNSTLEAVTHGMPMIAWPLYAEQ	UGT72B7
Potri.003G138200	WAPQIQVLSHSSTGGFLTHCGWNSILESIVNGVPLIAWPLYAEQ	UGT72B9
Potri.014G096000	WAPQIQVLSHGSTGGFLTHCGWNSTLESIVHGVPLIAWPLYAEQ	UGT72B10
A
Potri.017G042800	WAPQLEILAHPSIGGCLFHSGWGSIIESLGFGHPLILMPMVNDQ	UGT91A1
Potri.002G162300	WAPQLELLSHPSIGGSLFHSGWGSVIETLQYGHCLIVLPFIADQ	UGT91A2
Potri.014G088400	WAPQMEILGHPSIGGSLFHSGWGSIIESLQFGHTLILLPFIIDQ	UGT91A3
Potri.017G042600	WAPQPEILAHPAIGGCLLHSGWGSIIESLSYGHPQKLMPMVADQ	UGT91A4
Potri.001G030600	WVPQLKILAHDSVGGFLTHSGWSSVVEALQHERALILLSFLAEQ	UGT91A5
Potri.012G034100	WAPQLMILAHESIAGFLTHSGWSSVVEALTFQKALILLTFYSDQ	UGT91A6
Potri.018G140400	WAPQLKILAHDSVGGFLTHSGWSSVVEALQHARALILLTFLADQ	UGT91A7
Potri.010G182600	WAPQLRIMAHESVGGFLTHCGYSSVIEALSFGLALIMLPFAIDQ	UGT91A8
Potri.003G184400	WAPQVKILSHDSVGGFMTHCGWNSIIEGLTFGRVLILLPILNEQ	UGT91A9
Potri.006G179700	WVQQQLILAHSSVGCYVCHSGFSSLIEALVNDCQLAMLPLKGDQ	UGT79B1
Potri.011G097900	WVQQLEILDHPSIGCFVNTCGFGSMWESLMSDCQIVLVPHLGDQ	UGT79B2
Potri.017G041900	WVQQQLILEHPSVGCFITHCGSGSLSEALINKCQLVLLPHVGDH	UGT79B3
Potri.011G060300	WVQQQLILRHPSVGCFVTHCGSGSLSEGMVNKCQLVLLPNVGDQ	UGT79B4
Potri.011G061000	WVQQQLILRHPSVGCFVTHCGSGSLSEGMVNKCQLVLLPNVGDQ	UGT79B5
M
Potri.008G024800	WAPQKRILSHPSIGGFLSHCGWGSVLESMKFGVPLIAMPMHIDQ	UGT92A1
Potri.001G016500	WAPQVEILSHKSISAFLSHGGWNSIIESLSHGVPLIGWPMAEEQ	UGT92A2
Potri.003G210400	WAPQVEILSHKSVSAFLSHCGWNSVLESLSNGVPLIGWPLAAEQ	UGT92A3
Potri.001G016300	WAPQVDILSHKSTCAFLSHCGWNSVLEALDKGVPMLGWAMAGEQ	UGT92A4
Potri.017G077700	WAPQLEILSHKSTGAFLSHCGWNSVLESLSQAVPIIGWPLAAEQ	UGT92A5
Potri.017G077800	WAPQLEILSHKSTGAFLSHCGWNSVLESLSQAVPIIGWPLAAEQ	UGT92A6
Potri.017G077500	WAPQLEILSHKSTGAFLSHCGWNSVLESLSQAVPIIGWPLAAEQ	UGT92A7
Potri.017G077400	WAPQLEILSHKSTGAFLSHCGWNSVLESLSQAVPIIGWPLAAEQ	UGT92A8
B
Potri.012G065100	WAPQVWILSHRAVGAFLTHCGWNSILEGIVAGVPMLACPMAADQ	UGT89A1
Potri.010G137000	WAPQVKILSHRAVGWFLSHCGWNSMLEGIVAGAMILAWPMEADQ	UGT89A2
Q
C
Potri.006G272500	WVDQRQILSHRAIGGFLSHCGWNSVLESAVAGVPILAWPMMAEQ	UGT90A1
Potri.006G272600	WVDQRQILSHRAIGGFLSHCGWNSVLESVVAGVPILAWPMIAEQ	UGT90A2
Potri.018G009000	WVDQRQILSHRATGGFLSHCGWNSVLESVAAGVPILAWPMMAEQ	UGT90A3
Potri.018G008900	WVNQRQILSHRAIGGFLSHCGWNSVLESVSAGVPILAWPMIAEQ	UGT90A4
Potri.005G036100	WVDQRGILEHPAIGGFLTHCGWNSVLEGLSMGVPLLAWPMGAEQ	UGT90A5
Potri.001G348100	WVDQREILIHQSVNGFLSHCGWNSVLESICAGVPILAWPMMAEQ	UGT90A6
D
Potri.006G120600	WAPQVLILSHRAVGGFLTHCGWNSTVEGICSGVPMISWPQFSEQ	UGT73B1
Potri.016G097400	WAPQVLILSHRAIGGFLTHCGWNSTVEGICSGVPMITWPQFSEQ	UGT73B2
Potri.012G048700	WAPQVAILSHSAIGSFLTHCGWNSVLEGISAGLPMVTWPLFGDQ	UGT73B3
Potri.014G082500	WTPQLLILEQEA-GGFVIHCGWNSTLEAIIAGVPMVTWPVSAEQ	UGT73B4
Potri.002G123700	WAPQLLILEHPAIGGFLTHCGWNSILEGVCAGQPMVTWPIFAEQ	UGT73B5
Potri.001G303200	WAPQVVILDHEAIGGFVTHCGWNSTIEGIAAGKPMVTWPVSAEQ	UGT73B6
Potri.001G302400	WAPQVLILDHKAVGGFMTHCGWNSTLEAVTAGLPLVTWPLFAEQ	UGT73B7
Potri.009G098400	WAPQVLILDHKAVGGFMTHCGWNSTLEGVTAGVPMVTWPLGAEQ	UGT73B8
Potri.001G302300	WAPQMLILDHEAVGGFMTHCGWNSALEGITAGVPMVTWPLCAEQ	UGT73B9
Potri.009G099000	WAPQVLILDHEAIGAFVTHCGWNSTLEGITAGKPMITWPVSAEQ	UGT73B10
Potri.001G303600	WAPQVLILDHEAIGAFVTHCGWNSTLEGITAGKPMVTWPIFAEQ	UGT73B11
Potri.001G303000	WAPQVLILDHEAIGAFVTHCGWNSTLEGITAGKPMVTWPIFAEQ	UGT73B12
Potri.001G303100	WAPQVVILDHEAIGGFVTHCGWNSTIEGIAAGKPMVTWPVSAEQ	UGT73B13
Potri.001G303300	WAPQVVILDHEAIGGFVTHCGWNSTIEGIAAGKPMVTWPVSAEQ	UGT73B14
Potri.001G303700	WAPQVVILDHEAIGGFVTHCGWNSTIEGIAAGKPMVTWPVSAEQ	UGT73B15
O
Potri.016G057300	WAPQLEILAHPATGGFMSHCGWNSCMESISMGVPIAAWPMHSDQ	UGT98
Potri.006G047200	WAPQLEILAHPATGGIMSHCGWNSCMESITMGVPIAAWPMHSDQ	UGT98
Potri.006G048200	WAPQLEILAHPATGGFMSHCGWNSCLESITMGVPIAAWPMHSDQ	UGT98
L
Potri.017G032300	WSPQLEVLSHKSVGCFMTHCGWNSTLEALSLGVPMVAMPQWTDQ	UGT74B1
Potri.017G032500	WSPQLEVLSHKSVGCFMTHCGWNSTLEALSLGVPMVAVPQWTDQ	UGT74B2
Potri.017G032700	WSPQLEVLAHKSVGCFMTHCGWNSTLEALSLGVPMVAVPQWTDQ	UGT74B3
Potri.004G179300	WSQQLEVLAHKSVGCFMTHCGWNSALEALSLGVPMVAMPQWTDQ	UGT74B4
Potri.007G140300	WSQQLEVLAHKSVGCFMTHCGWNSTLEALSLGVPMVAMPQWTDQ	UGT74B5
Potri.007G141900	WSPQLEVLAHKSVGCFMTHCGWNLTLEALSLGVPMVAMPHWTDQ	UGT74B6
Potri.001G389200	WSPQLKVLAHKSVGCFMTHCGWNSTLEALSLGVPMVAMPQWTDQ	UGT74B7
Potri.014G175000	WCSQLEVLAHEAVGCFVTHCGWNSSLEALSLGVPMVAMPQRTDQ	UGT74B9
Potri.007G140500	WSPQVRMLANEAVGCFLTHCGWNSTIEALSLGMPMVAMPQWTDQ	UGT74B10
Potri.007G117200	WSPQVKVLANEAVGCFFTHCGWNSTIEALSLGVPMVTMPGWSDQ	UGT74B11
Potri.007G140600	WSPQVKVLANEAVGCFFTHCSWNSTIEVLSLGVPMVTMPGWSDQ	UGT74B12
Potri.015G071900	WCNQLEVLAHQAIGCFVTHCGWNSTLEGLGLGVPMVCVTERSDQ	UGT74B13
Potri.007G141700	WSPQLEVLAHKSVGCFMTHCGWNSTLEALSLGVPMVAMPHWTDQ	UGT74B14
Potri.009G095300	WSPQEKVLGHPSVACFVTHCGWNSTMEALTSGMPVVAFPQWGDQ	UGT84A1
Potri.009G095400	WSPQEKVLTHPSVACFVTHCGWNSSMEALTSGMPVVAFPQWGDQ	UGT84A2
Potri.009G095100	WSPQEKVLGHPSVACFVTHCGWNSTMEALTSGMPVVAFPQWGDQ	UGT84A3
Potri.009G095500	WSPQTKVLAHPAIACFITHCGWNSMLETIAAGVPVIAYPKWSDQ	UGT84A5
Potri.004G083700	WCSQMEVLAHESIGCYMMHCGWNSTMESLVAGIPVVGLPQFADQ	UGT75B1
Potri.017G101800	WCSQMEVLTHESIGCFMMHCGWNSTLESLATGVPVVGFPQFSDQ	UGT75B2
Potri.002G236400	WCCQVEVLSHPSIGCFVTHCGWNSTLESLVCEVPVVAFPHWTDQ	UGT75B3
Potri.014G146000	WCCQVEVLSHPSIGCFVTHCGWNSTLESLVSGVPVVAFPHWTDQ	UGT75B4
Potri.006G055600	WCSQVEVLSHPSIGCFVTHCGWNSTFESLASGVPMVAFPQWTDQ	UGT75B5
Potri.016G052500	WCSQVVVLSHPSIGCFVTHCGWNSTFESLASGVPVVAFPQWTDQ	UGT75B6
N
Potri.016G019400	WAPQLKVLQHKAVMCYLTHCGWNSTMEAIQCQKCLICYPVAGDQ	UGT82A1
I
Potri.010G084900	WAPQEKVLAHPSIACYMTHCGWNSTMESINMGIPMLCWPYFGDQ	UGT83A1
Potri.013G022800	WAPQEKVLAHPSVGCFLTHCGWNSTVEGMSMGVPLLCWPHMRDQ	UGT83A2
Potri.004G119700	WAPQQNVLAHPSVACFVSHCGWNSVIEGVCNGVPFLCWPYFADQ	UGT83A3
Potri.004G123500	WAPQQKVLSHPSISCFLSHCGWNSTMEGVSNGVPFLCWPYFADQ	UGT83A4
Potri.017G091500	WAPQQKVLSHPSVLCFLSHCGWNSTMEGVSNGVPFLCWPYFADQ	UGT83A5
J
Potri.001G281800	WCDQLRVLCHPSLGGFWSHCGWGSTSEAAFSGIPLLTFPLYLDQ	UGT87A1
Potri.001G281900	WCDQIRVLCHSAVGGFWTHCGWNSTLEAVFAGVPMLTSPIFWDQ	UGT87A2
Potri.001G282100	WCDQLKVLCHSSIGGFWTHCGWNSTLEAVFAGVPMLTFPLFLDQ	UGT87A3
Potri.009G077200	WCDQLQVLCHSSVGGFWTHCGWNSSLEAVFAGIPMLSLPLFFDQ	UGT87A4
Potri.017G077400	WAPQLEILSHKSTGAFLSHCGWNSVLESLSQAVPIIGWPLAAEQ	UGT87A5
Potri.009G077400	WCDQLRVLCHPSVGGFWTHCGWNSVREGVFAGVPFLTYLISADQ	UGT87A6
Potri.009G077500	WCDQLKVLCHSSVGGFWTHCGWNSVKEGIFAGVPFLTFPIVADQ	UGT87A7
K
Potri.004G214100	WCSQRAVLAHPAIGGFLTHCGWNSVLESIWCQVPLLSLPLQTDQ	UGT86A1
Potri.009G008100	WCCQREVLPHHAIGGFLTHCGWNSILESIWCQVPLLCLPLLTDQ	UGT86A2
H
Potri.010G195300	WAPQQQVLAHPATGGFWTHNGWNSTLESICEGVPMICQPFSGDQ	UGT76B1
Potri.010G195500	WAPQQQVLAHPATGGFWTHNGWNSTLESICEGVPMICQPFSGDQ	UGT76B2
Potri.001G245900	WAPQKEVLAHSAVGGFWSHCGWNSTLESISEGVPMICKPCFGDQ	UGT76B3
Potri.010G195600	WAPQSEVLAHPAVGAFWTHNGWNSTLESICEGVPMICMPCFTDQ	UGT76B4
Potri.006G039300	WAPQKEVLAHQTIGAFWTHNGWNSTIESISEGVPMLCWPHVGDQ	UGT76B5
Potri.009G039000	WAPQKEVLAHNAVGGFWSHCGWNSLLESISEGVPMICRPSFGDQ	UGT76B6
P
Potri.008G062400	WVPQEEVLAHKAIAGFLTHSGWNSTLESIVAGVPMICWPYFADQ	UGT70
Potri.016G105300	WAPQEEVLAHPAIGGFLTHSGWNSTLESIFAGVPMVCWPMIADQ	UGT70
Potri.016G105400	WAPQEEVLAHPAIGGFLTHSGWNSTLESIFAGVPMICWPMIADQ	UGT70
G
Potri.016G021600	WCPQEEVLNHPSVGGFLTHCGWTSIIESISSGVPMLCWPFAGDQ	UGT85A1
Potri.016G021700	WCPQEEVLNHPSVGGFLTHCGWTSIIESISSGVPMLCWPFAGDQ	UGT85A2
Potri.016G021200	WCPQEEVLNHPSVGGFLTHCGWTSIIESISSGVPMLCWPFAGDQ	UGT85A3
Potri.016G021100	WCPQEEVLNHPSVGGFLTHCGWTSIIESISSGVPMLCWPFAGDQ	UGT85A4
Potri.016G020800	WCPQEEVLSRPSIGGFITHCGWGSTIESISSGVPMLCWPSFGDQ	UGT85A5
Potri.016G020400	WCPQEEVLSHPSVGGFITHCGWGSTIESISSGVPMLCWPSFGDQ	UGT85A6
Potri.006G023100	WCPQEEVLNHPSIGGFLTHSGWNSTAESISSGVPMLCLPFFGDQ	UGT85A7
Potri.006G022800	WCPQEEVPNHPSIGGFLTHSGWGSTIESISSGVPMLCWPFFGDQ	UGT85A8
Potri.006G022300	WCPQEEVLNHPSIGGFLTHSGWNSTAESISSGVPMLCWPFFADQ	UGT85A9
Potri.002G098400	WCSQEQVLSHPSIGGFLTHNGWNSTIESICGGVPMICWPFFAEQ	UGT85A10
Potri.016G020700	WCPQEEVLNHPSIGGFITHCGWGSTIESISSGVPMLCCPFFGDQ	UGT85A11
Potri.016G021800	WCPQEEVLDHPSVGGFLTHCGWGSTIESISSGVPMLCWPSFGDQ	UGT85A12
Potri.016G021300	WCPQEEVLDHPSVGGFLTHCGWSSVIESISSGVPMLCWPSFGDQ	UGT85A13
Potri.016G020500	WCPQEEVLNHPAVGGFLTHSGWGSTIESLCAGVPMVCWPFFADQ	UGT85A14
Potri.016G020900	WCPQEEVLNHPSIGGFLTHCGWGSTIESISSGVPMLCWPSFGDQ	UGT85A15
Potri.016G021000	WCPQEEVLNHPSIGGFLTHCGWGSTIESISSGVPMLCWPSFGDQ	UGT85A16
Potri.006G022500	WCPQEEVLNHPSVGGFLTHTGWNSIIESLCAGVPVICWPLFADQ	UGT85A17
Potri.006G022600	WCPQEEVLNHPSIGGFLTHSGWNSTAESISSGVPMLCLPFFGDQ	UGT85A18
Potri.001G312600	WCPQEQVLKHPSIGGFLSHMGWNSTLDSICGGVPMVCWPFFAEQ	UGT85A19
Potri.005G073800	WCPQDQVLAHPSVGVFLTHCGWNSMMETISCGVPVICWPFFADQ	UGT85A20
Potri.002G098300	WCPQEQVLQHPSIGGFLTHSGWNSTLDSLCGGVPMICWPFFAEQ	UGT85A21
Potri.017G052300	WCPQEQVLKHPSIGGFVSHMGWNSTLESICGGVPMVCWPFFGEQ	UGT85A22
Potri.001G313000	WCPQELVLKHPSIGGFLCHMGWNSTMDSICAGVPLICWPFFADQ	UGT85A23
Potri.017G052000	WCAQEKVLKHSSIGGFLSHMGWNSTIESLSNGVAMLCWPFFSEQ	UGT85A24
Potri.017G052400	WCAQEKVLKHSSIGGFLSHMGWNSTIESMSNGVPMLCWPFFSEQ	UGT85A25
Potri.006G023600	WCPQEEVLNHPSIGGFLTHSGWNSTVESLCAGVPMICWPFFADQ	UGT85A27
Potri.T181000	WCPQEEVLNHPSIGGFLTHSGWNSTVESLCAGVPMICWPFFADQ	UGT85A28
Potri.016G022500	WCPQEEVLNHPSVGGFLTHTGWNSIIESLCAGVPVICWPLFADQ	UGT85A29
Potri.004G172700	WCQQEEVLNHPSVGVFLTHSGWNSTIESLAAGVPMICWPFFADQ	UGT85A30
Potri.007G132400	WCPQEEVLNHPSVGGFLTHCGWGSTIESLSAGVPMLCWPFFGDQ	UGT85A31
Potri.T148700	WCPQEEVLNHPSVGGFLTHCGWGSTIESLSAGVPMLCWPFFGDQ	UGT85A32
Potri.006G023700	WCPQEEVLNHPSVGGFLTHSGWNSTTESLSAGVPMICWPFFGDQ	UGT85A33
Potri.016G021500	WCPQEEVLNHPAVGGFLTHSGWGSTIESLCAGVPMVCWPFFADQ	UGT85A34
Potri.016G022000	WCPQEEVLNHPAVGGFLTHSGWGSTIESLCAGVPLACWPFFADQ	UGT85A35
Potri.016G022100	WCPQEEVLNHPAVGGFLTHSGWGSTIESLCAGLPLACWPFFADQ	UGT85A36
Potri.016G022400	WCPQEEVLNHPAVGGFLTHSGWGSTIESLCAGLPLACWPFFADQ	UGT85A37
F
Potri.019G090400	WTPQFDVLAHTAVGVFTTHCGWNSLLESIAGGVPTIGRPFFSHQ	UGT78D1
Potri.009G078400	WAPQTQVLAHSSTGVFMTHCGANSVYESIANGVPMICRPFFADN	UGT78D2
Potri.009G133300	WAPQIQVLGHSSIGVFMTHCGANSVYESIANGVPMICRPFFADH	UGT78D3
Potri.013G118700	WTPQMEVLAHKAVGVFITHCGWNSLLESIAGGVPMICRPFFGDQ	UGT78D4
Potri.013G143900	WSPQLEVLAHRAVGVFVTHCGWNSLLESIAGGVPMICRPFFGDQ	UGT78D5
Potri.018G096000	WTPQLKVLQHNATGVFLTHAGWNSISESIVGCVPMICRPFFGDQ	UGT78D6
Potri.006G171100	WTPQLKVLRHKAIGVFVTHSGWNSVLDSIAGCVPMICRPFFGDQ	UGT78D7
Potri.006G171200	WTPQLKVLRHKAIGVFVTHSGWNSVLDSIAGCVPMICRPFFGDQ	UGT78D8
Potri.004G070800.1
Potri.T178700.1
Potri.017G052100.1
Potri.014G041900.1
Potri.009G095200.1
Potri.007G140700.1

## Sheet: Primer used
Gene Name	Forward Primer	Reverse Primer	Annealing Temperature	Product Size
Potri.016G097400	ATGGCGCCCCCAATCTCTAG	TTAACCCTTATTTTGAGTTTGTTGC	53.5	1482
Potri.006G120600	ATGGCGCCTCCAATGTCTAG	TTAGACTTGTTTTGAGTTTTGTAGTTTCA	54.1	1454
Potri.010G182575	ATGGATGAACCTCACGAGCT	TCAGTTTGGCGAGTGCGT	53.9	1434
Potri.016G057300	ATGGCTAACCAACAAGACCC	TTACCTAGTGATATGAGCAATGAAGG	53.3	1431
Potri.016G057300	ATGGCTAACCAACAAGACCC	TTACCTAGTGATATGAGCAATGAAGG	53.9	1431
