# Supplementary material for: Genome Wide Analysis of Family-1 UDP Glycosyltransferases in Populus trichocarpa Specifies Abiotic Stress Responsive Glycosylation Mechanisms
Source: Genes (Basel). 2022 Sep 13;13(9):1640. doi: 10.3390/genes13091640 (PMC9498546; doi:10.3390/genes13091640)
Supplement: Supplementary file 1 [file genes-13-01640-s001.zip › Table S2.xlsx]

## Sheet: Gene Duplication
Title: Genome and transcriptome wide analyses of family-1 UDP glycosyltransferases in Populus trichocarpa indicates drought responsive glycosylation Hafiz Mamoon Rehman1 1 Center for Soybean Research of the Partner State Key Laboratory of Agrobiotechnology and School of Life Sciences, The Chinese University of Hong Kong, Shatin, New Territories, Hong Kong *Corresponding author Hafiz Mamoon Rehman…
E		0 (None), 1(Tandem), 2(Seg)	Locus 1	Ka	Ks	Estimated Time	0 (None), 1(Tandem), 2(Seg)	Locus 2	Ka	Ks	Estimated Time	0 (None), 1(Tandem), 2(Seg)	Locus 3	Ka	Ks	Estimated Time	0 (None), 1(Tandem), 2(Seg)	Locus 4	Ka	Ks	Estimated Time
Potri.016G016100	UGT71B1	2	Potri.006G007300	0.18	0.58	31.8681					0
Potri.016G016300	UGT71B2
Potri.006G007400	UGT71B3
Potri.016G016600	UGT71B4
Potri.006G007300	UGT71B5	2	Potri.016G016100	0.18	0.58	31.8681					0
Potri.016G016700	UGT71B6
Potri.016G016200	UGT71B7
Potri.016G016900	UGT71B8
Potri.016G016800	UGT71B9
Potri.016G017000	UGT71B10
Potri.016G016400	UGT71B11
Potri.006G007600	UGT71B13
Potri.016G016000	UGT71B14
Potri.006G007100	UGT71B15
Potri.006G007200	UGT71B16
Potri.016G017400	UGT71B17
Potri.016G017200	UGT71B18
Potri.016G017300	UGT71B19
Potri.016G016500	UGT71B20
Potri.016G017100	UGT71B21
Potri.006G007000	UGT71B22
Potri.014G026300	UGT71B23
Potri.009G044600	UGT71B24
Potri.016G015700	UGT71B25
Potri.016G015800	UGT71B26
Potri.016G014500	UGT71B27
Potri.006G010000	UGT71B28
Potri.016G014100	UGT71B29	2	Potri.006G009900	0.39	1.11	60.989
Potri.016G014300	UGT71B30
Potri.016G014400	UGT71B31
Potri.012G035800	UGT88A1	2	Potri.015G027700	0.17	0.6	32.967
Potri.012G036000	UGT88A2
Potri.015G027700	UGT88A3	2	Potri.012G035800	0.17	0.6	32.967
Potri.015G027800	UGT88A4
Potri.T010800	UGT88A5	2	Potri.004G138500	0.14	0.74	40.6593
Potri.004G069700	UGT88A6
Potri.004G069900	UGT88A7
Potri.017G150000	UGT88A8	2	Potri.004G069500	0.11	0.26	14.2857
Potri.017G150100	UGT88A9
Potri.004G069600	UGT88A10
Potri.004G069800	UGT88A11
Potri.004G070000	UGT88A12
Potri.004G070900	UGT88A14
Potri.004G071000	UGT88A15
Potri.002G168600	UGT72B1	2	Potri.014G095900	0.5	2.52	138.462	2	Potri.003G138200	0.31	1.96	107.692
Potri.014G096100	UGT72B2
Potri.007G029800	UGT72B3	2	Potri.014G041800	0.59	2.39	131.319
Potri.007G030300	UGT72B4
Potri.007G030400	UGT72B5
Potri.007G030500	UGT72B6
Potri.014G041800	UGT72B7	2	Potri.007G029800	0.59	2.39	131.319
Potri.003G138200	UGT72B9	2	Potri.002G168600	0.31	1.96	107.692					12
Potri.014G096000	UGT72B10
A
Potri.017G042800	UGT91A1	2	Potri.011G032800	0.56	2.33	128.022
Potri.002G162300	UGT91A2	2	Potri.014G088300	0.93	1.85	101.648
Potri.014G088400	UGT91A3
Potri.017G042600	UGT91A4
Potri.001G030600	UGT91A5
Potri.012G034100	UGT91A6
Potri.018G140400	UGT91A7
Potri.010G182600	UGT91A8
Potri.003G184400	UGT91A9
Potri.006G179700	UGT79B1
Potri.011G097900	UGT79B2
Potri.017G041900	UGT79B3
Potri.011G060300	UGT79B4	2	Potri.019G092700	0.35	2.87	157.692	2	Potri.013G123200	0	0	0	2	Potri.012G034100	0	0
Potri.011G061000	UGT79B5
M
Potri.008G024800	UGT92A1
Potri.001G016500	UGT92A2
Potri.003G210400	UGT92A3
Potri.001G016300	UGT92A4	2	Potri.003G210400	0.25	1.17	64.2857
Potri.017G077700	UGT92A5
Potri.017G077800	UGT92A6
Potri.017G077500	UGT92A7
Potri.017G077400	UGT92A8
B
Potri.012G065100	UGT89A1
Potri.010G137000	UGT89A2
Q
C
Potri.006G272500	UGT90A1	2	Potri.018G008900	0.14	0.48	26.3736
Potri.006G272600	UGT90A2
Potri.018G009000	UGT90A3
Potri.018G008900	UGT90A4	2	Potri.006G272500	0.14	0.48	26.3736
Potri.005G036100	UGT90A5
Potri.001G348100	UGT90A6
D
Potri.006G120600	UGT73B1	2	Potri.016G097400	0.05	0.27	14.8352
Potri.016G097400	UGT73B2	2	Potri.006G120600	0.05	0.27	14.8352
Potri.012G048700	UGT73B3
Potri.014G082500	UGT73B4
Potri.002G123700	UGT73B5	2	Potri.014G024900	0.23	0.5	27.4725	2	Potri.009G098400	0.44	2.66	146.154
Potri.001G303200	UGT73B6
Potri.001G302400	UGT73B7
Potri.009G098400	UGT73B8	2	Potri.002G123700	0.44	2.66	146.154
Potri.001G302300	UGT73B9	2	Potri.009G098200	0.13	0.31	17.033	2	Potri.002G123700
Potri.009G099000	UGT73B10	2	Potri.014G024900	0	0	0	2	Potri.001G303400	0.4	2.66	146.154
Potri.001G303600	UGT73B11
Potri.001G303000	UGT73B12
Potri.001G303100	UGT73B13
Potri.001G303300	UGT73B14
Potri.001G303700	UGT73B15
O
Potri.016G057300	UGT98	2	Potri.006G048200	0.07	0.27	14.8352
Potri.006G047200	UGT98
Potri.006G048200	UGT98	2	Potri.016G057300	0.07	0.27	14.8352
L
Potri.017G032300	UGT74B1
Potri.017G032500	UGT74B2
Potri.017G032700	UGT74B3
Potri.004G179300	UGT74B4
Potri.007G140300	UGT74B5
Potri.007G141900	UGT74B6
Potri.001G389200	UGT74B7
Potri.014G175000	UGT74B9
Potri.007G140500	UGT74B10
Potri.007G117200	UGT74B11
Potri.007G140600	UGT74B12
Potri.015G071900	UGT74B13
Potri.007G141700	UGT74B14
Potri.009G095300	UGT84A1
Potri.009G095400	UGT84A2
Potri.009G095100	UGT84A3	2	Potri.007G049600	0.54	2.06	113.187
Potri.009G095500	UGT84A5
Potri.004G083700	UGT75B1
Potri.017G101800	UGT75B2
Potri.002G236400	UGT75B3	2	Potri.014G146000	0.13	0.36	19.7802
Potri.014G146000	UGT75B4	2	Potri.002G236400	0.13	0.36	19.7802
Potri.006G055600	UGT75B5	2	Potri.016G052500	0.07	0.33	18.1319
Potri.016G052500	UGT75B6	2	Potri.006G055600	0.07	0.33	18.1319				5
N
Potri.016G019400	UGT82A1
I
Potri.010G084900	UGT83A1
Potri.013G022800	UGT83A2
Potri.004G119700	UGT83A3	1	Potri.004G123500	0.29	1.2	65.9341
Potri.004G123500	UGT83A4	2	Potri.017G091500	0.08	0.35	19.2308	1	Potri.004G119700	0.29	1.2	65.9341
Potri.017G091500	UGT83A5	1	Potri.017G091500	0.08	0.35	19.2308					4
J
Potri.001G281800	UGT87A1	2	Potri.009G077200	0.31	1.19	65.3846
Potri.001G281900	UGT87A2
Potri.001G282100	UGT87A3
Potri.009G077200	UGT87A4	2	Potri.001G281800	0.31	1.19	65.3846
Potri.017G077400	UGT87A5
Potri.009G077400	UGT87A6										2
Potri.009G077500	UGT87A7
K
Potri.004G214100	UGT86A1	2	Potri.009G008100	0.1	0.24	13.1868
Potri.009G008100	UGT86A2	2	Potri.004G214100	0.1	0.24	13.1868					2
H
Potri.010G195300	UGT76B1	2	Potri.001G245900	0.41	3.44	189.011
Potri.010G195500	UGT76B2
Potri.001G245900	UGT76B3	2	Potri.010G195300	0.41	3.44	189.011
Potri.010G195600	UGT76B4									3
Potri.006G039300	UGT76B5
Potri.009G039000	UGT76B6
P
Potri.008G062400	UGT70	2	Potri.016G105300	0.41	2.28	125.275
Potri.016G105300	UGT70	2	Potri.008G062400	0.41	2.28	125.275				2
Potri.016G105400	UGT70
G
Potri.016G021600	UGT85A1
Potri.016G021700	UGT85A2
Potri.016G021200	UGT85A3
Potri.016G021100	UGT85A4	2	Potri.006G023000	0.11	0.51	28.022
Potri.016G020800	UGT85A5
Potri.016G020400	UGT85A6
Potri.006G023100	UGT85A7
Potri.006G022800	UGT85A8
Potri.006G022300	UGT85A9	2	Potri.016G020500	0.13	0.54	29.6703
Potri.002G098400	UGT85A10	2	Potri.017G051900	0.16	1.7	93.4066
Potri.016G020700	UGT85A11
Potri.016G021800	UGT85A12
Potri.016G021300	UGT85A13
Potri.016G020500	UGT85A14	2	Potri.006G023000	0.13	0.54	29.6703
Potri.016G020900	UGT85A15	2	Potri.006G022400	0.27	0.67	36.8132
Potri.016G021000	UGT85A16	2	Potri.006G022500	0.12	0.51	28.022
Potri.016G021000	UGT85A17	2	Potri.006G022500	0.12	0.51	28.022
Potri.006G022600	UGT85A18
Potri.001G312600	UGT85A19	2	Potri.007G095000	0	0	0	2	Potri.005G073800	0.35	2.01	110.44
Potri.005G073800	UGT85A20
Potri.002G098300	UGT85A21	2	Potri.017G052000	0.29	2.5	137.363	2	Potri.007G095000	0.34	3.94	216.484	2	Potri.005G073800	0	0	0	2	Potri.001G311900	0.26	1.68	92.3077
Potri.017G052300	UGT85A22	2	Potri.007G095000	0	0	0					0					0
Potri.001G313000	UGT85A23
Potri.002G098300	UGT85A24	2	Potri.017G052000	0.29	2.5	137.363	2	Potri.007G095000	0.34	3.94	216.484	2	Potri.005G073800	0	0	0	2	Potri.001G311900	0.26	1.68	92.3077
Potri.017G052400	UGT85A25
Potri.006G023600	UGT85A27	2	Potri.016G021500	0.15	0.74	40.6593					0
Potri.T181000	UGT85A28
Potri.016G022500	UGT85A29
Potri.004G172700	UGT85A30
Potri.007G132400	UGT85A31
Potri.T148700	UGT85A32
Potri.006G023700	UGT85A33
Potri.016G021500	UGT85A34	2	Potri.006G023600	0.15	0.74	40.6593					0
Potri.016G022000	UGT85A35
Potri.016G022100	UGT85A36
Potri.016G022400	UGT85A37
F
Potri.019G090400	UGT78D1	2	Potri.013G118700	0.21	0.38	20.8791					0
Potri.009G078400	UGT78D2
Potri.009G133300	UGT78D3
Potri.013G118700	UGT78D4	2	Potri.019G090400	0.21	0.38	20.8791					0
Potri.013G143900	UGT78D5
Potri.018G096000	UGT78D6	2	Potri.006G171000	0.32	0.85	46.7033					0
Potri.006G171100	UGT78D7
Potri.006G171200	UGT78D8
Note: This color is showing those gene which do not have duplication.
