# Supplementary material for: Genome Wide Analysis of Family-1 UDP Glycosyltransferases in Populus trichocarpa Specifies Abiotic Stress Responsive Glycosylation Mechanisms
Source: Genes (Basel). 2022 Sep 13;13(9):1640. doi: 10.3390/genes13091640 (PMC9498546; doi:10.3390/genes13091640)
Supplement: Supplementary file 1 [file genes-13-01640-s001.zip › Table S3.xlsx]

## Sheet: Gene Structure 
Title: Genome and transcriptome wide analyses of family-1 UDP glycosyltransferases in Populus trichocarpa indicates drought responsive glycosylation Hafiz Mamoon Rehman1 1 Center for Soybean Research of the Partner State Key Laboratory of Agrobiotechnology and School of Life Sciences, The Chinese University of Hong Kong, Shatin, New Territories, Hong Kong *Corresponding author Hafiz Mamoon Rehman…
Gene Name and Group	Putative name	No Of Exons	Exon1	Exon 2	Exon 3	Exon 4	Exon5	No of Introns	Intron 1	Intron 2	Intron 3	Intron 4	Intron 5	Intron 6
E
Potri.016G016100	UGT71B1	1	1695
Potri.016G016300	UGT71B2	1	1615
Potri.006G007400	UGT71B3	2	497	968				1	3732
Potri.016G016600	UGT71B4	3	713	232	321			2	34	35
Potri.006G007300	UGT71B5	1	1801
Potri.016G016700	UGT71B6	1	1601
Potri.016G016200	UGT71B7	2	259	1193				1	1037
Potri.016G016900	UGT71B8	1	1794
Potri.016G016800	UGT71B9	1	1552
Potri.016G017000	UGT71B10	3	712	240	736			2	35	32
Potri.016G016400	UGT71B11	1	1661
Potri.006G007600	UGT71B13	2	1388	26				1	476
Potri.016G016000	UGT71B14	2	1513	194				1	1545
Potri.006G007100	UGT71B15	1	1167
Potri.006G007200	UGT71B16	1	1752
Potri.016G017400	UGT71B17	1	1437
Potri.016G017200	UGT71B18	3	165	291	1014			2	100	4351
Potri.016G017300	UGT71B19	1	1683
Potri.016G016500	UGT71B20	1	1655
Potri.016G017100	UGT71B21	1	1595
Potri.006G007000	UGT71B22	1	1455
Potri.014G026300	UGT71B23	1	642
Potri.009G044600	UGT71B24	1	1966
Potri.016G015700	UGT71B25	1	1648
Potri.016G015800	UGT71B26	2	786	636				1	5
Potri.016G014500	UGT71B27	1	1993
Potri.006G010000	UGT71B28	1	1998
Potri.016G014100	UGT71B29	2	1741	289				1	83
Potri.016G014300	UGT71B30	2	200	1246				1	4649
Potri.016G014400	UGT71B31	2	1965	41				1	339
Potri.012G035800	UGT88A1	1	1386
Potri.012G036000	UGT88A2	2	677	791				1	153
Potri.015G027700	UGT88A3	1	1670
Potri.015G027800	UGT88A4	1	1565
Potri.T010800	UGT88A5	2	847	956				1	81
Potri.004G069700	UGT88A6	2	154	1016				1	70
Potri.004G069900	UGT88A7	1	1431
Potri.017G150000	UGT88A8	1	2298
Potri.017G150100	UGT88A9	1	1777
Potri.004G069600	UGT88A10	1	1630
Potri.004G069800	UGT88A11	1	1538
Potri.004G070000	UGT88A12	1	1455
Potri.004G070900	UGT88A14	1	1431
Potri.004G071000	UGT88A15	1	1893
Potri.002G168600	UGT72B1	1	1963					1	144
Potri.014G096100	UGT72B2	1	2332
Potri.007G029800	UGT72B3	1	1482
Potri.007G030300	UGT72B4	1	1661
Potri.007G030400	UGT72B5	1	1758
Potri.007G030500	UGT72B6	2	1708	254				1	1040
Potri.014G041800	UGT72B7	1	1579						5
Potri.003G138200	UGT72B9	2	1578	304
Potri.014G096000	UGT72B10	1	1873					2	4649	4351
A
Potri.017G042800	UGT91A1	1	1680
Potri.002G162300	UGT91A2	1	1754
Potri.014G088400	UGT91A3	2	1744	34				1	2475
Potri.017G042600	UGT91A4	2	21	739				1	524
Potri.001G030600	UGT91A5	1	1428
Potri.012G034100	UGT91A6	2	17	1846				1	25
Potri.018G140400	UGT91A7	1	1405
Potri.010G182600	UGT91A8	2	325	1326				1	4826
Potri.003G184400	UGT91A9	2	300	1701				1	1475
Potri.006G179700	UGT79B1	1	1678
Potri.011G097900	UGT79B2	1	1541
Potri.017G041900	UGT79B3	3	256	436	553			1	98	1
Potri.011G060300	UGT79B4	1	1569
Potri.011G061000	UGT79B5	1	1527
M
Potri.008G024800	UGT92A1	2	475	718				1	196
Potri.001G016500	UGT92A2	1	1458
Potri.003G210400	UGT92A3	1	1909
Potri.001G016300 (UGT92	UGT92A4	1	1660
Potri.017G077700	UGT92A5	3	424	505	684			2	4638	50
Potri.017G077800	UGT92A6	1	1733
Potri.017G077500	UGT92A7	2	807	906				1	60
Potri.017G077400	UGT92A8	1	1653
B
Potri.012G065100	UGT89A1	1	1744
Potri.010G137000	UGT89A2	1	1837
Q
C
Potri.006G272500	UGT90A1	1	1422
Potri.006G272600	UGT90A2	1	1701
Potri.018G009000	UGT90A3	1	1548
Potri.018G008900	UGT90A4	1	1416
Potri.005G036100	UGT90A5	1	1479
Potri.001G348100	UGT90A6	1	1716
D
Potri.006G120600	UGT73B1	1	1586
Potri.016G097400	UGT73B2	1	1758
Potri.012G048700	UGT73B3	2	2041	205				1	61
Potri.014G082500	UGT73B4	5	202	187	281	373	109	4	80	55	98	33
Potri.002G123700	UGT73B5	1	1506
Potri.001G303200	UGT73B6	3	209	581	161			2	1717	34
Potri.001G302400	UGT73B7	1	1641
Potri.009G098400	UGT73B8	1	1476
Potri.001G302300	UGT73B9	1	1479
Potri.009G099000	UGT73B10	2	1161	1190	3685
Potri.001G303600	UGT73B11	1	1667
Potri.001G303000	UGT73B12	1	1835
Potri.001G303100	UGT73B13	5	76	87	479	276	926	4	3474	565	6320	4085
Potri.001G303300	UGT73B14	1	1452
Potri.001G303700	UGT73B15	1	1575
O
Potri.016G057300	UGT98	1	1660
Potri.006G047200	UGT98	1	1422
Potri.006G048200	UGT98	1	1696
L
Potri.017G032300	UGT74B1	2	777	912				1	152
Potri.017G032500	UGT74B2	2	636	814				1	154
Potri.017G032700	UGT74B3	2	875	914				1	154
Potri.004G179300	UGT74B4	2	709	950				1	250
Potri.007G140300	UGT74B5	2	633	741				1	255
Potri.007G141900	UGT74B6	3	255	300	543			2	100	253
Potri.001G389200	UGT74B7	2	706	877				1	1585
Potri.014G175000	UGT74B9	2	645	735				1	105
Potri.007G140500	UGT74B10	2	733	1056				1	619
Potri.007G117200	UGT74B11	2	733	943				1	915
Potri.007G140600	UGT74B12	5	380	187	171	501	84	4	77	905	74	4455
Potri.015G071900	UGT74B13	2	798	1142				1	296
Potri.007G141700	UGT74B14	1	850
Potri.009G095300	UGT84A1	2	71	1648				1	2
Potri.009G095400	UGT84A2	2	1552	342				1	34
Potri.009G095100	UGT84A3	1	1633
Potri.009G095500	UGT84A5	1	1602
Potri.004G083700	UGT75B1	1	1380
Potri.017G101800	UGT75B2	1	1389
Potri.002G236400	UGT75B3	2	1468	376				1	4067
Potri.014G146000	UGT75B4	2	1307	159				1	53
Potri.006G055600	UGT75B5	1	1688
Potri.016G052500	UGT75B6	1	1830
N
Potri.016G019400	UGT82A1	2	536	1047				1	1530
I
Potri.010G084900	UGT83A1	2	540	946				1	124
Potri.013G022800	UGT83A2	2	592	881				1	195
Potri.004G119700	UGT83A3	2	567	1104				1	255
Potri.004G123500	UGT83A4	2	481	884				1	223
Potri.017G091500	UGT83A5	2	481	884				1	255
J
Potri.001G281800	UGT87A1	2	670	1200				1	1143
Potri.001G281900	UGT87A2	2	620	1154				1	845
Potri.001G282100	UGT87A3	2	828	1140				1	630
Potri.009G077200	UGT87A4	2	490	878				1	193
Potri.017G077400	UGT87A5	4	596	831	63	11		3	811	1259	512
Potri.009G077400	UGT87A6	1	1653
Potri.009G077500	UGT87A7	2	733	1089				1	436
K
Potri.004G214100	UGT86A1	3	563	965	198			2	284	25
Potri.009G008100	UGT86A2	2	520	941				1	122
H
Potri.010G195300	UGT76B1	2	545	1141				1	103
Potri.010G195500	UGT76B2	2	612	1325				1	105
Potri.001G245900	UGT76B3	2	707	1000				1	586
Potri.010G195600	UGT76B4	2	538	1113				1	461
Potri.006G039300	UGT76B5	2	557	931				1	5417
Potri.009G039000	UGT76B6	3	472	81	978			2	148	266
P
Potri.008G062400	UGT70	2	588	1117				1	214
Potri.016G105300	UGT70	2	508	1195				1	434
Potri.016G105400	UGT70	2	930	1169				1	434
G
Potri.016G021600	UGT85A1	2	630	1065				1	845
Potri.016G021700	UGT85A2	2	541	1037				1	230
Potri.016G021200	UGT85A3	2	615	1036				1	230
Potri.016G021100	UGT85A4	2	559	947				1	899
Potri.016G020800	UGT85A5	3	526	759	220			2	93	4
Potri.016G020400	UGT85A6	2	527	979				1	93
Potri.006G023100	UGT85A7	2	726	944				1	405
Potri.006G022800	UGT85A8	2	517	926				1	8308
Potri.006G022300	UGT85A9	2	613	1118				1	358
Potri.002G098400	UGT85A10	2	604	1102				1	170
Potri.016G020700	UGT85A11	2	558	1252				1	4973
Potri.016G021800	UGT85A12	2	666	1079				1	402
Potri.016G021300	UGT85A13	2	567	926				1	403
Potri.016G020500	UGT85A14	2	729	857				1	404
Potri.016G020900	UGT85A15	2	572	1216				1	867
Potri.016G021000	UGT85A16	3	499	911	9			2	870	468
Potri.006G022500	UGT85A17	2	603	1070				1	404
Potri.006G022600	UGT85A18	2	536	932				1	408
Potri.001G312600	UGT85A19	2	529	1094				1	313
Potri.005G073800	UGT85A20	2	821	1214				1	139
Potri.002G098300	UGT85A21	2	520	1216				1	157
Potri.017G052300	UGT85A22	2	546	1127				1	176
Potri.001G313000	UGT85A23	2	572	1264				1	96
Potri.017G052000	UGT85A24	2	629	1086				1	102
Potri.017G052400	UGT85A25	2	630	1066				1	102
Potri.006G023600	UGT85A27	2	593	1021				1	216
Potri.T181000	UGT85A28	1	810					1
Potri.016G022500	UGT85A29	2	624	1120				1	267
Potri.004G172700	UGT85A30	2	529	1473				1	79
Potri.007G132400	UGT85A31	2	548	1037				1	272
Potri.T148700	UGT85A32	3	442	63	987			2	273	74
Potri.006G023700	UGT85A33	2	580	1108				1	94
Potri.016G021500	UGT85A34	2	516	929				1	240
Potri.016G022000	UGT85A35	2	522	935				1	705
Potri.016G022100	UGT85A36	2	508	1028				1	975
Potri.016G022400	UGT85A37	2	508	1164				1	4561
F
Potri.019G090400	UGT78D1	1	579
Potri.009G078400	UGT78D2	1	1392
Potri.009G133300	UGT78D3	1	1952
Potri.013G118700	UGT78D4	2	580	1116				1	161
Potri.013G143900	UGT78D5	2	600	1046				1	404
Potri.018G096000	UGT78D6	2	490	860				1	1832
Potri.006G171100	UGT78D7	2	580	1119				1	879
Potri.006G171200	UGT78D8	2	544	1119				1	878
