# Supplementary material for: Genome Wide Analysis of Family-1 UDP Glycosyltransferases in Populus trichocarpa Specifies Abiotic Stress Responsive Glycosylation Mechanisms
Source: Genes (Basel). 2022 Sep 13;13(9):1640. doi: 10.3390/genes13091640 (PMC9498546; doi:10.3390/genes13091640)
Supplement: Supplementary file 1 [file genes-13-01640-s001.zip › Table S4.xlsx]

## Sheet: RNA Seq data drought
	Title: Genome and transcriptome wide analyses of family-1 UDP glycosyltransferases in Populus trichocarpa indicates drought responsive glycosylation Hafiz Mamoon Rehman1 1 Center for Soybean Research of the Partner State Key Laboratory of Agrobiotechnology and School of Life Sciences, The Chinese University of Hong Kong, Shatin, New Territories, Hong Kong *Corresponding author Hafiz Mamoon Rehman…
	GeneNames	Alias	geneID	geneLength	Control-Expression	Drought-Expression	Control-RPKM	Drought-RPKM	log2 Ratio(Drought/Control)	Up-Down-Regulation(Drought/Control)	P-value	FDR
Potri.001G016300.1	Potri.001G016300	POPTR_0001s05400, fgenesh4_pm.C_LG_I000127	POPTR_0001s05400	1617	1131	752	6.4445	4.1033	-0.651285	Down	3.0605e-22	1.22169e-21
Potri.001G016500.1	Potri.001G016500	POPTR_0001s05420
Potri.001G030600.1	Potri.001G030600	POPTR_0001s06790, fgenesh4_pg.C_LG_I000238	POPTR_0001s06790	1428	12	7	0.0774265	0.0432509	-0.840098	Down	0.223784	0.278657
Potri.001G245900.1	Potri.001G245900	POPTR_0001s25280, eugene3.00011560	POPTR_0001s25280	1578	2129	2676	12.431	14.9625	0.267411	Up	1.56148e-10	4.17016e-10
Potri.001G281800.1	Potri.001G281800	POPTR_0001s28860	POPTR_0001s28860	1870	1027	1288	5.06018	6.07714	0.264206	Up	1.1443e-05	2.33394e-05
Potri.001G281900.1	Potri.001G281900	POPTR_0001s28870	POPTR_0001s28870	1708	941	1409	5.0762	7.27861	0.519914	Up	5.73388e-18	2.01393e-17
Potri.001G282100.1	Potri.001G282100	POPTR_0001s28890, grail3.0053022001	POPTR_0001s28890	1888	716	1879	3.4942	8.78112	1.32944	Up	9.43586e-109	1.19326e-107
Potri.001G302300.1	Potri.001G302300	POPTR_0001s30970, fgenesh4_pg.C_LG_I002588	POPTR_0001s30970	1383	2	0	0.0133243	0	-3.73599	Down	0.234108	0.289787
Potri.001G302400.1	Potri.001G302400	POPTR_0001s30980, fgenesh4_pm.C_LG_I001042	POPTR_0001s30980	1641	31	38	0.174056	0.204315	0.23124	Up	0.512672	0.566997
Potri.001G303000.1	Potri.001G303000	POPTR_0001s31040, grail3.0017021801	POPTR_0001s31040	1835	2025	2271	10.1678	10.9196	0.102915	Up	0.0195674	0.0291939
Potri.001G303100.1	Potri.001G303100
Potri.001G303200.1	Potri.001G303200	POPTR_0001s31080
Potri.001G303300.1	Potri.001G303300	POPTR_0001s31090	POPTR_0001s31090	1452	80	56	0.507645	0.340288	-0.577064	Down	0.0210064	0.031242
Potri.001G303600.1	Potri.001G303600	POPTR_0001s31120	POPTR_0001s31120	1660	1	2	0.00555046	0.0106303	0.937509	Up	0.657828	0.69942
Potri.001G303700.1	Potri.001G303700	POPTR_0001s31130, eugene3.00012366	POPTR_0001s31130	1568	58	65	0.340815	0.365757	0.101896	Up	0.698904	0.737116
Potri.001G312600.1	Potri.001G312600	POPTR_0001s31950, gw1.I.3572.1	POPTR_0001s32000	1836	1109	1098	5.56539	5.27661	-0.0768722	Down	0.210624	0.263172
Potri.001G313000.1	Potri.001G313000	POPTR_0001s32000, gw1.I.3549.1	POPTR_0001s32000	1836	1109	1098	5.56539	5.27661	-0.0768722	Down	0.210624	0.263172
Potri.001G348100.1	Potri.001G348100	POPTR_0001s35050	POPTR_0001s35050	1431	3563	2675	22.941	16.4934	-0.476044	Down	1.82221e-38	1.04265e-37
Potri.001G389200.1	Potri.001G389200	POPTR_0001s39980, eugene3.01820023	POPTR_0001s39980	1569	14695	16464	86.2946	92.5844	0.101499	Up	5.55506e-10	1.44582e-09
Potri.002G098300.1	Potri.002G098300	POPTR_0002s09850, gw1.II.3843.1	POPTR_0002s09850	1736	4	0	0.0212299	0	-4.40802	Down	0.0560198	0.0779582
Potri.002G098400.1	Potri.002G098400	POPTR_0002s09860, gw1.II.1756.1, Pt-AT2.2	POPTR_0002s09860	1706	36	64	0.194429	0.330999	0.767584	Up	0.00972594	0.0151518
Potri.002G123700.1	Potri.002G123700	POPTR_0002s12520	POPTR_0002s12520	1506	59	75	0.360964	0.439401	0.283685	Up	0.260136	0.314351
Potri.002G162300.1	Potri.002G162300	POPTR_0002s16380, estExt_fgenesh4_pm.C_LG_II0734	POPTR_0002s16380	1536	9	0	0.0539869	0	-5.75454	Down	0.00156911	0.00267197
Potri.002G168600.1	Potri.002G168600	POPTR_0002s17000, estExt_fgenesh4_pg.C_LG_II1536	POPTR_0002s17000	1854	11352	6322	56.4156	30.0864	-0.906984	Down	0	0
Potri.002G236400.1	Potri.002G236400	POPTR_0002s23760, grail3.0021016401, Pt-IAGLU.2	POPTR_0002s23760	1835	8611	11506	43.2369	55.324	0.355643	Up	1.16243e-67	1.0205e-66
Potri.003G138200.1	Potri.003G138200	POPTR_0003s13800, eugene3.00031105	POPTR_0003s13800	1835	4608	7131	23.1373	34.2878	0.567473	Up	2.83498e-98	3.29972e-97
Potri.003G184400.1	Potri.003G184400	POPTR_0003s18260, fgenesh4_pm.C_LG_III000645	POPTR_0003s18260	1876	3830	6538	18.8106	30.7494	0.709014	Up	3.63638e-133	5.47179e-132
Potri.003G210400.1	Potri.003G210400	POPTR_0003s22100	POPTR_0003s22100	1655	782	552	4.35357	2.94284	-0.564991	Down	1.24819e-12	3.61926e-12
Potri.004G069600.1	Potri.004G069600	POPTR_0004s06820, eugene3.00040275	POPTR_0004s06820	1527	1988	1832	11.9954	10.5855	-0.180389	Down	0.000112146	0.000211891
Potri.004G069700.1	Potri.004G069700	POPTR_0004s06830	POPTR_0004s06840	1538	258	280	1.54561	1.6063	0.0555649	Up	0.656556	0.699327
Potri.004G069800.1	Potri.004G069800	POPTR_0004s06840, eugene3.00040272	POPTR_0004s06840	1538	258	280	1.54561	1.6063	0.0555649	Up	0.656556	0.699327
Potri.004G069900.1	Potri.004G069900	POPTR_0004s06850	POPTR_0004s06850	1431	2	4	0.0128774	0.024663	0.937509	Up	0.489414	0.544647
Potri.004G070000.1	Potri.004G070000	POPTR_0004s06920
Potri.004G070900.1	Potri.004G070900	POPTR_0004s06930
Potri.004G071000.1	Potri.004G071000	POPTR_0004s06981, grail3.0038022401	POPTR_0004s06981	1779	10	20	0.0517918	0.0991926	0.937509	Up	0.0916764	0.123099
Potri.004G083700.1	Potri.004G083700	POPTR_0004s08200	POPTR_0004s08200	1491	449	830	2.77463	4.91163	0.823905	Up	2.25498e-23	9.27709e-23
Potri.004G119700.1	Potri.004G119700	POPTR_0004s11870, eugene3.00041122	POPTR_0004s11870	1643	93	189	0.521533	1.01496	0.960593	Up	6.62044e-08	1.54474e-07
Potri.004G123500.1	Potri.004G123500	POPTR_0004s12230, fgenesh4_pm.C_LG_IV000394	POPTR_0004s12230	1365	1066	929	7.19551	6.00493	-0.260948	Down	5.46082e-05	0.000105593
Potri.004G172700.1	Potri.004G172700	POPTR_0004s17850, gw1.IV.1075.1	POPTR_0004s17850	1446	50	16	0.318595	0.0976286	-1.70635	Down	9.8353e-06	2.01837e-05
Potri.004G179300.1	Potri.004G179300	POPTR_0004s18570, Pt-ZOG1.14, eugene3.00041395	POPTR_0004s18570	1659	161	10	0.894162	0.0531837	-4.07148	Down	6.06086e-38	3.43113e-37
Potri.004G214100.1	Potri.004G214100	POPTR_0004s22400, gw1.163.8.1	POPTR_0004s22400	1753	1024	649	5.38214	3.26654	-0.720416	Down	6.31736e-24	2.64074e-23
Potri.005G036100.1	Potri.005G036100	POPTR_0005s03820, fgenesh4_pg.C_scaffold_70000221
Potri.005G073800.1	Potri.005G073800	POPTR_0005s07500, estExt_Genewise1_v1.C_LG_V2740	POPTR_0005s07500	1948	835	255	3.94943	1.15499	-1.77377	Down	3.47338e-78	3.39569e-77
Potri.006G007000.1	Potri.006G007000	POPTR_0006s00880	POPTR_0006s00880	1497	2	2	0.0123096	0.0117878	-0.0624909	Down	0.95941	0.966488
Potri.006G007100.1	Potri.006G007100	POPTR_0006s00890	POPTR_0006s00890	1104	2	4	0.0166916	0.031968	0.937509	Up	0.489414	0.544665
Potri.006G007200.1	Potri.006G007200	POPTR_0006s00900, eugene3.00060083	POPTR_0006s00900	1753	2541	2584	13.3555	13.0058	-0.0382812	Down	0.34211	0.399233
Potri.006G007300.1	Potri.006G007300	POPTR_0006s00910, eugene3.00060085	POPTR_0006s00910	1569	517	665	3.03602	3.73959	0.300699	Up	0.000364656	0.000657914
Potri.006G007400.1	Potri.006G007400	POPTR_0006s00920	POPTR_0006s00920	1464	9327	6821	58.6999	41.1085	-0.513921	Down	3.52402e-112	4.58456e-111
Potri.006G007600.1	Potri.006G007600	POPTR_0006s00940	POPTR_0006s00940	1816	2413	2064	12.2427	10.0281	-0.287876	Down	2.61658e-11	7.213e-11
Potri.006G010000.1	Potri.006G010000	POPTR_0006s01160, eugene3.00060107	POPTR_0006s01160	1767	7169	13025	37.3817	65.0379	0.798949	Up	0	0
Potri.006G022300.1	Potri.006G022300	POPTR_0006s02310, gw1.VI.1161.1	POPTR_0006s02310	1719	234	34	1.25423	0.174513	-2.84539	Down	4.63086e-40	2.73547e-39
Potri.006G022500.1	Potri.006G022500	POPTR_0006s02330	POPTR_0006s02330	1673	711	1270	3.91571	6.69781	0.774416	Up	1.53564e-31	7.68842e-31
Potri.006G022600.1	Potri.006G022600	POPTR_0006s02350	POPTR_0006s02350	1645	272	282	1.52349	1.51255	-0.0104024	Down	0.931484	0.94661
Potri.006G022800.1	Potri.006G022800	POPTR_0006s02370	POPTR_0006s02370	1380	241	104	1.60907	0.664935	-1.27494	Down	3.73992e-15	1.18989e-14
Potri.006G023100.1	Potri.006G023100	POPTR_0006s02380, gw1.VI.2360.1	POPTR_0006s02380	1544	102	50	0.608681	0.285725	-1.09106	Down	6.49356e-06	1.34621e-05
Potri.006G023600.1	Potri.006G023600	POPTR_0006s02440, gw1.VI.1525.1
Potri.006G023700.1	Potri.006G023700	POPTR_0006s02450, eugene3.00060224	POPTR_0006s02450	1425	0	2	0	0.0123834	3.63034	Up	0.266594	0.318475
Potri.006G039300.1	Potri.006G039300
Potri.006G047200.1	Potri.006G047200	POPTR_0006s04580, eugene3.00060425, Pt-ZOG1.16
Potri.006G048200.1	Potri.006G048200	POPTR_0006s04680, eugene3.00060436, Pt-ZOG1.17	POPTR_0006s04680	1596	22	2220	0.127007	12.2728	6.59442	Up	0	0
Potri.006G055600.1	Potri.006G055600	POPTR_0006s05450, Pt-ZOG1.15, fgenesh4_pg.C_LG_VI000465	POPTR_0006s05450	1689	3440	147	18.7657	0.767914	-4.61101	Down	0	0
Potri.006G120600.1	Potri.006G120600	POPTR_0006s12220, eugene3.00280250, Pt-GT4.2	POPTR_0006s12220	1586	106	11	0.6158	0.0611948	-3.33098	Down	7.75226e-22	3.06089e-21
Potri.006G171100.1	Potri.006G171100	POPTR_0006s18650	POPTR_0006s18650	1069	2051	6	17.6777	0.0495221	-8.47964	Down	0	0
Potri.006G171200.1	Potri.006G171200	POPTR_0006s18690, gw1.951.3.1	POPTR_0006s18690	1647	5919	44	33.1125	0.235713	-7.1342	Down	0	0
Potri.006G179700.1	Potri.006G179700	POPTR_0006s19340, fgenesh4_pg.C_LG_VI001274	POPTR_0006s19340	1591	108	6	0.625447	0.0332741	-4.23242	Down	1.49426e-26	6.65537e-26
Potri.006G272500.1	Potri.006G272500	POPTR_0006s28730, fgenesh4_pg.C_scaffold_147000009	POPTR_0006s28730	1422	2	0	0.0129589	0	-3.69587	Down	0.234108	0.287536
Potri.006G272600.1	Potri.006G272600	POPTR_0006s28740, fgenesh4_pg.C_scaffold_147000010	POPTR_0006s28740	1666	26	2	0.143792	0.0105921	-3.76293	Down	9.3592e-07	2.04879e-06
Potri.007G029800.1	Potri.007G029800	POPTR_0535s00230
Potri.007G030300.1	Potri.007G030300	POPTR_0007s12410, gw1.VII.3365.1	POPTR_0007s12410	1639	23	8	0.129296	0.0430662	-1.58605	Down	0.0048318	0.00781431
Potri.007G030400.1	Potri.007G030400	POPTR_0007s12400, eugene3.00071041
Potri.007G030500.1	Potri.007G030500	POPTR_0007s12390, Pt-CGT5.1, gw1.VII.3359.1	POPTR_0007s12390	1963	249	702	1.16873	3.15531	1.43283	Up	1.44813e-46	9.56275e-46
Potri.007G117200.1	Potri.007G117200	POPTR_0007s03070, Pt-ZOG1.9, eugene3.13510003	POPTR_0007s03070	1670	5395	6515	29.7654	34.421	0.209651	Up	2.6089e-15	8.35273e-15
Potri.007G132400.1	Potri.007G132400	POPTR_0007s01610, gw1.VII.705.1	POPTR_0007s01610	1598	628	228	3.62093	1.25888	-1.52422	Down	5.45108e-48	3.68355e-47
Potri.007G140300.1	Potri.007G140300	POPTR_0007s00890, eugene3.00070072, Pt-ZOG1.10	POPTR_0007s00890	1374	10	6	0.0670579	0.0385292	-0.799456	Down	0.28927	0.342604
Potri.007G140500.1	Potri.007G140500	POPTR_0007s00870, estExt_Genewise1_v1.C_LG_VII0493	POPTR_0007s00870	1789	3425	7393	17.6395	36.4616	1.04757	Up	1.13189e-289	3.29535e-288
Potri.007G140600.1	Potri.007G140600	POPTR_0007s00860	POPTR_0007s00860	1269	203	213	1.47391	1.48096	0.0068828	Up	0.962388	0.967954
Potri.007G141700.1	Potri.007G141700	POPTR_0007s00760, Pt-ZOG1.2, eugene3.20500001	POPTR_0007s00760	814	2	0	0.0226382	0	-4.50069	Down	0.234108	0.289679
Potri.007G141900.1	Potri.007G141900
Potri.008G024800.1	Potri.008G024800	POPTR_0008s02520	POPTR_0008s02520	1260	18	28	0.131625	0.196071	0.574939	Up	0.189215	0.239263
Potri.008G062400.1	Potri.008G062400	POPTR_0008s06270	POPTR_0008s06270	1712	1344	2027	7.23323	10.4466	0.530322	Up	5.10488e-26	2.23899e-25
Potri.009G008100.1	Potri.009G008100	POPTR_0009s01360, fgenesh4_pg.C_LG_IX001471	POPTR_0009s01360	1461	0	2	0	0.0120783	3.59434	Up	0.266594	0.318774
Potri.009G039000.1	Potri.009G039000	POPTR_0009s04390, fgenesh4_pg.C_LG_IX001190	POPTR_0009s04390	1386	25	5	0.166193	0.0318297	-2.38442	Down	0.00012004	0.000226262
Potri.009G044600.1	Potri.009G044600	POPTR_0009s04920, eugene3.00091201	POPTR_0009s04920	1794	4697	7834	24.1232	38.5289	0.675519	Up	2.40224e-146	3.89689e-145
Potri.009G077200.1	Potri.009G077200	POPTR_0009s08090, fgenesh4_pg.C_LG_IX000843	POPTR_0009s08090	1620	73	12	0.415188	0.0653569	-2.66735	Down	1.1909e-12	3.45649e-12
Potri.009G077400.1	Potri.009G077400	POPTR_0009s08110	POPTR_0009s08110	1227	0	3	0	0.0215726	4.43113	Up	0.136184	0.177126
Potri.009G077500.1	Potri.009G077500	POPTR_0009s08120	POPTR_0009s08120	1667	476	577	2.63092	3.05397	0.215119	Up	0.0159287	0.0241123
Potri.009G078400.1	Potri.009G078400	POPTR_0009s08200, fgenesh4_pm.C_LG_IX000407, Pt-UF3.3
Potri.009G095100.1	Potri.009G095100	POPTR_0009s09800	POPTR_0009s09800	1814	27049	15712	137.389	76.4222	-0.846199	Down	0	0
Potri.009G095300.1	Potri.009G095300	POPTR_0009s09820	POPTR_0009s09820	1422	102	21	0.660902	0.1303	-2.3426	Down	5.69016e-15	1.79774e-14
Potri.009G095400.1	Potri.009G095400	POPTR_0009s09830	POPTR_0009s09830	1928	20227	8415	96.6632	38.5099	-1.32774	Down	0	0
Potri.009G095500.1	Potri.009G095500	POPTR_0009s09840
Potri.009G098400.1	Potri.009G098400	POPTR_0009s10120, fgenesh4_pm.C_LG_IX000327	POPTR_0009s10120	1476	82	32	0.511875	0.191288	-1.42004	Down	6.80028e-07	1.50036e-06
Potri.009G099000.1	Potri.009G099000	POPTR_0009s10190
Potri.009G133300.1	Potri.009G133300	POPTR_0009s13580, Pt-UF3.2, eugene3.16750001	POPTR_0009s13580	1952	2234	311	10.5448	1.40574	-2.90713	Down	0	0
Potri.010G084900.1	Potri.010G084900	POPTR_0010s09500, estExt_Genewise1_v1.C_LG_X5789
Potri.010G137000.1	Potri.010G137000	POPTR_0010s14680, eugene3.00101302, Pt-ADGT.4	POPTR_0010s14680	1794	6306	1785	32.3868	8.77892	-1.88329	Down	0	0
Potri.010G182600.1	Potri.010G182600	POPTR_0010s18980	POPTR_0010s18980	1813	2652	4098	13.4776	19.9434	0.565348	Up	6.84778e-57	5.24399e-56
Potri.010G195300.1	Potri.010G195300	POPTR_0010s20250, gw1.X.1927.1	POPTR_0010s20250	1907	466	627	2.2515	2.90096	0.365645	Up	3.16692e-05	6.24203e-05
Potri.010G195500.1	Potri.010G195500	POPTR_0010s20270, gw1.1107.6.1	POPTR_0010s20270	1804	288	681	1.47093	3.3307	1.1791	Up	6.76042e-34	3.54702e-33
Potri.010G195600.1	Potri.010G195600	POPTR_0010s20290, eugene3.11070001	POPTR_0010s20290	1582	169	32	0.984276	0.178471	-2.46337	Down	3.04716e-25	1.31467e-24
Potri.011G060300.1	Potri.011G060300	POPTR_0011s05910, fgenesh4_pm.C_scaffold_187000008	POPTR_0011s05910	1464	60	6	0.377613	0.0361606	-3.38442	Down	4.45084e-13	1.3107e-12
Potri.011G061000.1	Potri.011G061000
Potri.011G097900.1	Potri.011G097900	POPTR_0011s10010, eugene3.00110645	POPTR_0011s10010	1392	22	30	0.14562	0.190155	0.384968	Up	0.346636	0.403958
Potri.012G034100.1	Potri.012G034100	POPTR_0012s01130, eugene3.00120106	POPTR_0012s01130	1882	368	609	1.80163	2.85511	0.664246	Up	1.52852e-12	4.41972e-12
Potri.012G035800.1	Potri.012G035800	POPTR_0012s00960	POPTR_0012s00960	1533	3357	3044	20.1765	17.5197	-0.203695	Down	1.64882e-08	3.97459e-08
Potri.012G036000.1	Potri.012G036000	POPTR_0012s00940	POPTR_0012s00940	1621	37302	28164	212.024	153.298	-0.467892	Down	0	0
Potri.012G048700.1	Potri.012G048700	POPTR_0012s04600, Pt-GT4.1, fgenesh4_pm.C_LG_XII000158	POPTR_0012s04600	2185	4248	4317	17.9131	17.4323	-0.0392456	Down	0.208066	0.260193
Potri.012G065100.1	Potri.012G065100	POPTR_0012s06660, eugene3.00120577	POPTR_0012s06660	1726	5948	5562	31.7517	28.4325	-0.159292	Down	3.1886e-09	7.97548e-09
Potri.013G022800.1	Potri.013G022800	POPTR_0013s02370	POPTR_0013s02370	1440	120	124	0.767813	0.759774	-0.0151852	Down	0.933182	0.94784
Potri.013G118700.1	Potri.013G118700	POPTR_0013s12310, eugene3.00410022	POPTR_0013s12310	1414	47	2	0.306256	0.0124797	-4.61708	Down	8.25792e-13	2.40992e-12
Potri.013G143900.1	Potri.013G143900	POPTR_0013s14010, FGT1, eugene3.00131128	POPTR_0013s14010	1447	1922	1452	12.2383	8.85367	-0.467058	Down	7.99536e-21	3.06851e-20
Potri.014G026300.1	Potri.014G026300
Potri.014G041800.1	Potri.014G041800	POPTR_0014s04130, fgenesh4_pg.C_scaffold_40000171	POPTR_0014s04130	1428	19	6	0.122592	0.0370722	-1.72546	Down	0.00677008	0.0107517
Potri.014G082500.1	Potri.014G082500	POPTR_0014s07820	POPTR_0014s07820	963	35	50	0.334872	0.458109	0.452082	Up	0.155845	0.200029
Potri.014G088400.1	Potri.014G088400	POPTR_0014s08440, fgenesh4_pg.C_LG_XIV000324	POPTR_0014s08440	1529	84	98	0.506184	0.565515	0.159902	Up	0.458236	0.518613
Potri.014G096000.1	Potri.014G096000	POPTR_0014s09170, Pt-ADGT.3, estExt_Genewise1_v1.C_LG_XIV1614	POPTR_0014s09170	1615	664	246	3.7882	1.34396	-1.49502	Down	2.92538e-49	2.02231e-48
Potri.014G096100.1	Potri.014G096100	POPTR_0014s09180, estExt_Genewise1_v1.C_LG_XIV1619	POPTR_0014s09180	1860	19459	8056	96.3928	38.2148	-1.33479	Down	0	0
Potri.014G146000.1	Potri.014G146000	POPTR_0014s14300	POPTR_0014s14300	1404	258	64	1.69313	0.402196	-2.07372	Down	7.84706e-31	3.87533e-30
Potri.014G175000.1	Potri.014G175000	POPTR_0014s17340, Pt-ZOG1.11, fgenesh4_pm.C_LG_XIV000523	POPTR_0014s17340	1380	0	2	0	0.0127872	3.67663	Up	0.266594	0.318337
Potri.015G027700.1	Potri.015G027700	POPTR_0015s05670, eugene3.01220019	POPTR_0015s05670	1668	119	74	0.657336	0.391436	-0.747855	Down	0.000392674	0.000706189
Potri.015G027800.1	Potri.015G027800	POPTR_0015s05660	POPTR_0015s05660	1658	256	350	1.42263	1.86255	0.38872	Up	0.00100209	0.0017363
Potri.015G071900.1	Potri.015G071900	POPTR_0015s08330, grail3.0005006601	POPTR_0015s08330	1762	3179	4582	16.6235	22.9443	0.464914	Up	6.12958e-45	3.93446e-44
Potri.016G014100.1	Potri.016G014100	POPTR_0016s01570, eugene3.00160087	POPTR_0016s01570	1757	10813	8557	56.7037	42.9709	-0.400081	Down	1.7439e-82	1.76765e-81
Potri.016G014300.1	Potri.016G014300	POPTR_0016s01590	POPTR_0016s01590	1437	4101	2272	26.2948	13.9501	-0.914504	Down	1.18783e-135	1.8138e-134
Potri.016G014400.1	Potri.016G014400	POPTR_0016s01610	POPTR_0016s01610	1552	2081	1496	12.3543	8.50482	-0.538658	Down	1.33107e-28	6.22559e-28
Potri.016G014500.1	Potri.016G014500	POPTR_0016s01620, eugene3.00160092	POPTR_0016s01620	1751	41574	4629	218.762	23.3252	-3.2294	Down	0	0
Potri.016G015700.1	Potri.016G015700	POPTR_0016s01740, eugene3.00160104	POPTR_0016s01740	1499	5	12	0.030733	0.0706325	1.20054	Up	0.116095	0.152802
Potri.016G015800.1	Potri.016G015800	POPTR_0016s01750
Potri.016G016000.1	Potri.016G016000
Potri.016G016100.1	Potri.016G016100	POPTR_0016s01770, eugene3.00160107	POPTR_0016s01770	1464	67	29	0.421668	0.174776	-1.2706	Down	3.8173e-05	7.48288e-05
Potri.016G016200.1	Potri.016G016200	POPTR_0016s01780
Potri.016G016300.1	Potri.016G016300	POPTR_0016s01790
Potri.016G016400.1	Potri.016G016400	POPTR_1038s00210	POPTR_1038s00210	1461	434	395	2.73701	2.38546	-0.198333	Down	0.0479426	0.0677536
Potri.016G016500.1	Potri.016G016500	POPTR_0016s01810	POPTR_0016s01810	1655	1605	784	8.9354	4.17968	-1.09614	Down	1.5032e-72	1.3941e-71
Potri.016G016600.1	Potri.016G016600	POPTR_0016s01820
Potri.016G016700.1	Potri.016G016700	POPTR_0016s01830	POPTR_0016s01830	1467	400	825	2.51227	4.96191	0.981903	Up	1.12054e-30	5.51247e-30
Potri.016G016800.1	Potri.016G016800	POPTR_0016s01840, eugene3.00160114	POPTR_0016s01840	1532	103	92	0.619463	0.529852	-0.225429	Down	0.276102	0.328243
Potri.016G016900.1	Potri.016G016900	POPTR_0545s00210, eugene3.00160115	POPTR_0545s00210	1422	3275	3262	21.2202	20.24	-0.068229	Down	0.0558796	0.0783239
Potri.016G017000.1	Potri.016G017000
Potri.016G017100.1	Potri.016G017100	POPTR_0016s01850	POPTR_0016s01850	1568	4051	2287	23.8042	12.869	-0.887313	Down	1.87019e-127	2.71403e-126
Potri.016G017200.1	Potri.016G017200	POPTR_0016s01870	POPTR_0016s01870	1446	15488	10742	98.6879	65.5454	-0.590379	Down	3.79316e-237	9.35382e-236
Potri.016G017300.1	Potri.016G017300	POPTR_0016s01880	POPTR_0016s01880	1465	2226	1868	13.9999	11.2503	-0.31545	Down	2.88572e-12	8.25734e-12
Potri.016G017400.1	Potri.016G017400	POPTR_0016s01890	POPTR_0016s01890	1437	368	165	2.35954	1.0131	-1.21973	Down	6.0158e-21	2.31712e-20
Potri.016G019400.1	Potri.016G019400	POPTR_0016s02070	POPTR_0016s02070	1583	316	88	1.83926	0.490486	-1.90684	Down	1.1805e-33	6.16537e-33
Potri.016G020400.1	Potri.016G020400	POPTR_0098s00210	POPTR_0098s00210	1239	1201	753	8.93117	5.36227	-0.736005	Down	8.88194e-29	4.17133e-28
Potri.016G020500.1	Potri.016G020500	POPTR_0098s00220	POPTR_0098s00220	1730	269	266	1.43266	1.35663	-0.0786708	Down	0.527916	0.577115
Potri.016G020700.1	Potri.016G020700	POPTR_0098s00270	POPTR_0098s00270	1043	730	724	6.44875	6.12462	-0.0743977	Down	0.32535	0.381277
Potri.016G020800.1	Potri.016G020800	POPTR_0098s00280	POPTR_0098s00280	1456	867	678	5.48649	4.1086	-0.417238	Down	1.48436e-08	3.58521e-08
Potri.016G020900.1	Potri.016G020900	POPTR_0098s00290	POPTR_0098s00290	1156	112	224	0.892682	1.70968	0.937509	Up	8.20756e-09	2.0121e-08
Potri.016G021000.1	Potri.016G021000	POPTR_0098s00300	POPTR_0098s00300	1645	986	1237	5.52265	6.63482	0.264695	Up	1.64946e-05	3.32874e-05
Potri.016G021100.1	Potri.016G021100	POPTR_0016s02180, gw1.XVI.905.1	POPTR_0016s02180	1467	99	478	0.621787	2.8749	2.20902	Up	3.27482e-57	2.52069e-56
Potri.016G021200.1	Potri.016G021200
Potri.016G021300.1	Potri.016G021300	POPTR_0016s02200	POPTR_0016s02200	1735	21405	15890	113.672	80.8071	-0.49232	Down	9.51094e-236	2.33318e-234
Potri.016G021500.1	Potri.016G021500
Potri.016G021600.1	Potri.016G021600
Potri.016G021700.1	Potri.016G021700	POPTR_0016s02190, gw1.XVI.921.1	POPTR_0016s02190	1654	1816	2352	10.1162	12.5466	0.310633	Up	4.6284e-12	1.31336e-11
Potri.016G021800.1	Potri.016G021800	POPTR_0016s02200	POPTR_0016s02200	1735	21405	15890	113.672	80.8071	-0.49232	Down	9.51094e-236	2.33318e-234
Potri.016G022000.1	Potri.016G022000	POPTR_0016s02220, eugene3.00160153	POPTR_0016s02220	1475	25	10	0.156165	0.0598182	-1.38442	Down	0.00778368	0.0122759
Potri.016G022100.1	Potri.016G022100	POPTR_0016s02230, eugene3.00160169	POPTR_0016s02230	1543	106	415	0.632961	2.37305	1.90656	Up	1.56773e-41	9.5036e-41
Potri.016G022400.1	Potri.016G022400	POPTR_0016s02260, POPTR_0016s02250, eugene3.00160160	POPTR_0016s02260	1672	14	24	0.0771487	0.126649	0.715117	Up	0.141196	0.182452
Potri.016G022500.1	Potri.016G022500	POPTR_0016s02270	POPTR_0016s02270	1744	414	275	2.18721	1.39127	-0.65269	Down	4.19026e-09	1.04233e-08
Potri.016G052500.1	Potri.016G052500	POPTR_0016s05290, eugene3.00160459	POPTR_0016s05290	1830	103	4	0.518589	0.0192856	-4.74899	Down	3.83074e-27	1.73069e-26
Potri.016G057300.1	Potri.016G057300	POPTR_0016s05770, Pt-ZOG1.8, fgenesh4_pm.C_LG_XVI000181
Potri.016G097400.1	Potri.016G097400	POPTR_0016s10880, Pt-DOGT1.1, gw1.XVI.3101.1	POPTR_0016s10880	1617	31	19	0.17664	0.103674	-0.76876	Down	0.065746	0.0906195
Potri.016G105300.1	Potri.016G105300	POPTR_0016s10020	POPTR_0016s10020	1218	34	131	0.257199	0.948963	1.88347	Up	6.3603e-14	1.93616e-13
Potri.016G105400.1	Potri.016G105400	POPTR_0016s10010	POPTR_0016s10010	1916	7529	13301	36.2058	61.2511	0.758514	Up	4.2039e-302	1.27094e-300
Potri.017G032300.1	Potri.017G032300	POPTR_0017s06080	POPTR_0017s06080	1689	7914	8900	43.1721	46.4928	0.106907	Up	1.59727e-06	3.43912e-06
Potri.017G032500.1	Potri.017G032500	POPTR_0017s06100, fgenesh4_pg.C_scaffold_1119000002, Pt-ZOG1.12	POPTR_0017s06100	1429	9582	12912	61.7818	79.7235	0.367823	Up	1.64521e-80	1.63946e-79
Potri.017G032700.1	Potri.017G032700	POPTR_0322s00200	POPTR_0322s00200	1386	1572	3111	10.4502	19.8044	0.922286	Up	5.10176e-100	6.01866e-99
Potri.017G041900.1	Potri.017G041900	POPTR_0017s06940	POPTR_0017s06940	1212	8	8	0.0608169	0.0582388	-0.0624909	Down	0.927798	0.943386
Potri.017G042600.1	Potri.017G042600	POPTR_0017s07010
Potri.017G042800.1	Potri.017G042800	POPTR_0017s07030, eugene3.00170040	POPTR_0017s07030	1544	71	76	0.42369	0.434302	0.0356895	Up	0.883186	0.905014
Potri.017G052000.1	Potri.017G052000	POPTR_0017s07880, gw1.XVII.369.1	POPTR_0017s07880	1563	104	211	0.613072	1.1911	0.958169	Up	1.22396e-08	2.9695e-08
Potri.017G052300.1	Potri.017G052300	POPTR_0017s07930, gw1.XVII.395.1	POPTR_0017s07930	1481	923	1217	5.74227	7.25038	0.336436	Up	8.1708e-08	1.89591e-07
Potri.017G052400.1	Potri.017G052400	POPTR_0017s07940, gw1.XVII.405.1
Potri.017G077400.1	Potri.017G077400
Potri.017G077500.1	Potri.017G077500	POPTR_0017s11400	POPTR_0017s11400	1708	61	236	0.329063	1.21913	1.88941	Up	5.0887e-24	2.13173e-23
Potri.017G077700.1	Potri.017G077700	POPTR_0891s00200	POPTR_0891s00200	1363	49	39	0.331236	0.252461	-0.391799	Down	0.205936	0.257841
Potri.017G077800.1	Potri.017G077800	POPTR_1312s00200	POPTR_1312s00200	1251	9	41	0.066286	0.289169	2.12514	Up	6.91776e-06	1.43182e-05
Potri.017G091500.1	Potri.017G091500	POPTR_0017s12710, eugene3.00170469	POPTR_0017s12710	1365	2	4	0.0135	0.0258555	0.937509	Up	0.489414	0.545106
Potri.017G101800.1	Potri.017G101800	POPTR_0017s13620, fgenesh4_pg.C_scaffold_155000048	POPTR_0017s13620	1585	1180	1174	6.85945	6.53528	-0.0698454	Down	0.240106	0.292188
Potri.017G150000.1	Potri.017G150000
Potri.017G150100.1	Potri.017G150100
Potri.018G008900.1	Potri.018G008900	POPTR_0018s03410, eugene3.00180593
Potri.018G009000.1	Potri.018G009000	POPTR_0018s03400, fgenesh4_pg.C_LG_XVIII000577
Potri.018G096000.1	Potri.018G096000	POPTR_0018s10400, gw1.XVIII.2887.1	POPTR_0018s10400	1350	2	0	0.01365	0	-3.77083	Down	0.234108	0.290276
Potri.018G140400.1	Potri.018G140400	POPTR_0018s13720, eugene3.00181234
Potri.019G090400.1	Potri.019G090400	POPTR_0019s12010
Potri.T010800.1	Potri.T010800	POPTR_0019s00810	POPTR_0019s00810	1413	744	824	4.85141	5.14529	0.0848508	Up	0.245122	0.297732

## Sheet: Drought data Phylogenetic group
Phylogenetic groups	Putative names	Alias	geneLength	Control-Expression	Drought-Expression	Control-RPKM	Drought-RPKM	log2 Ratio(Drought/Control)	Up-Down-Regulation(Drought/Control)	P-value	FDR
E
Potri.016G016100	UGT71B1	POPTR_0016s01770	1464	67	29	0.421668	0.174776	-1.2706	Down	3.8173e-05	7.48288e-05
Potri.016G016300	UGT71B2	POPTR_0016s01790
Potri.006G007400	UGT71B3	POPTR_0006s00920	1464	9327	6821	58.6999	41.1085	-0.513921	Down	3.52402e-112	4.58456e-111
Potri.016G016600	UGT71B4	POPTR_0016s01820
Potri.006G007300	UGT71B5	POPTR_0006s00910	1569	517	665	3.03602	3.73959	0.300699	Up	0.000364656	0.000657914
Potri.016G016700	UGT71B6	POPTR_0016s01830	1467	400	825	2.51227	4.96191	0.981903	Up	1.12054e-30	5.51247e-30
Potri.016G016200	UGT71B7	POPTR_0016s01780
Potri.016G016900	UGT71B8	POPTR_0545s00210	1422	3275	3262	21.2202	20.24	-0.068229	Down	0.0558796	0.0783239
Potri.016G016800	UGT71B9	POPTR_0016s01840	1532	103	92	0.619463	0.529852	-0.225429	Down	0.276102	0.328243
Potri.016G017000	UGT71B10
Potri.016G016400	UGT71B11	POPTR_1038s00210	1461	434	395	2.73701	2.38546	-0.198333	Down	0.0479426	0.0677536
Potri.006G007600	UGT71B13	POPTR_0006s00940	1816	2413	2064	12.2427	10.0281	-0.287876	Down	2.61658e-11	7.213e-11
Potri.016G016000	UGT71B14
Potri.006G007100	UGT71B15	POPTR_0006s00890	1104	2	4	0.0166916	0.031968	0.937509	Up	0.489414	0.544665
Potri.006G007200	UGT71B16	POPTR_0006s00900	1753	2541	2584	13.3555	13.0058	-0.0382812	Down	0.34211	0.399233
Potri.016G017400	UGT71B17	POPTR_0016s01890	1437	368	165	2.35954	1.0131	-1.21973	Down	6.0158e-21	2.31712e-20
Potri.016G017200	UGT71B18	POPTR_0016s01870	1446	15488	10742	98.6879	65.5454	-0.590379	Down	3.79316e-237	9.35382e-236
Potri.016G017300	UGT71B19	POPTR_0016s01880	1465	2226	1868	13.9999	11.2503	-0.31545	Down	2.88572e-12	8.25734e-12
Potri.016G016500	UGT71B20	POPTR_0016s01810	1655	1605	784	8.9354	4.17968	-1.09614	Down	1.5032e-72	1.3941e-71
Potri.016G017100	UGT71B21	POPTR_0016s01850	1568	4051	2287	23.8042	12.869	-0.887313	Down	1.87019e-127	2.71403e-126
Potri.006G007000	UGT71B22	POPTR_0006s00880	1497	2	2	0.0123096	0.0117878	-0.0624909	Down	0.95941	0.966488
Potri.014G026300	UGT71B23
Potri.009G044600	UGT71B24	POPTR_0009s04920	1794	4697	7834	24.1232	38.5289	0.675519	Up	2.40224e-146	3.89689e-145
Potri.016G015700	UGT71B25	POPTR_0016s01740	1499	5	12	0.030733	0.0706325	1.20054	Up	0.116095	0.152802
Potri.016G015800	UGT71B26	POPTR_0016s01750
Potri.016G014500	UGT71B27	POPTR_0016s01620	1751	41574	4629	218.762	23.3252	-3.2294	Down	0	0
Potri.006G010000	UGT71B28	POPTR_0006s01160	1767	7169	13025	37.3817	65.0379	0.798949	Up	0	0
Potri.016G014100	UGT71B29	POPTR_0016s01570	1757	10813	8557	56.7037	42.9709	-0.400081	Down	1.7439e-82	1.76765e-81
Potri.016G014300	UGT71B30	POPTR_0016s01590	1437	4101	2272	26.2948	13.9501	-0.914504	Down	1.18783e-135	1.8138e-134
Potri.016G014400	UGT71B31	POPTR_0016s01610	1552	2081	1496	12.3543	8.50482	-0.538658	Down	1.33107e-28	6.22559e-28
Potri.012G035800	UGT88A1	POPTR_0012s00960	1533	3357	3044	20.1765	17.5197	-0.203695	Down	1.64882e-08	3.97459e-08
Potri.012G036000	UGT88A2	POPTR_0012s00940	1621	37302	28164	212.024	153.298	-0.467892	Down	0	0
Potri.015G027700	UGT88A3	POPTR_0015s05670	1668	119	74	0.657336	0.391436	-0.747855	Down	0.000392674	0.000706189
Potri.015G027800	UGT88A4	POPTR_0015s05660	1658	256	350	1.42263	1.86255	0.38872	Up	0.00100209	0.0017363
Potri.T010800	UGT88A5	POPTR_0019s00810	1413	744	824	4.85141	5.14529	0.0848508	Up	0.245122	0.297732
Potri.004G069700	UGT88A6	POPTR_0004s06840	1538	258	280	1.54561	1.6063	0.0555649	Up	0.656556	0.699327
Potri.004G069900	UGT88A7	POPTR_0004s06850	1431	2	4	0.0128774	0.024663	0.937509	Up	0.489414	0.544647
Potri.017G150000	UGT88A8
Potri.017G150100	UGT88A9
Potri.004G069600	UGT88A10	POPTR_0004s06820	1527	1988	1832	11.9954	10.5855	-0.180389	Down	0.000112146	0.000211891
Potri.004G069800	UGT88A11	POPTR_0004s06840	1538	258	280	1.54561	1.6063	0.0555649	Up	0.656556	0.699327
Potri.004G070000	UGT88A12	POPTR_0004s06920
Potri.004G070900	UGT88A14	POPTR_0004s06930
Potri.004G071000	UGT88A15	POPTR_0004s06981	1779	10	20	0.0517918	0.0991926	0.937509	Up	0.0916764	0.123099
Potri.002G168600	UGT72B1	POPTR_0002s17000	1854	11352	6322	56.4156	30.0864	-0.906984	Down	0	0
Potri.014G096100	UGT72B2	POPTR_0014s09180	1860	19459	8056	96.3928	38.2148	-1.33479	Down	0	0
Potri.007G029800	UGT72B3	POPTR_0535s00230
Potri.007G030300	UGT72B4	POPTR_0007s12410	1639	23	8	0.129296	0.0430662	-1.58605	Down	0.0048318	0.00781431
Potri.007G030400	UGT72B5	POPTR_0007s12400
Potri.007G030500	UGT72B6	POPTR_0007s12390	1963	249	702	1.16873	3.15531	1.43283	Up	1.44813e-46	9.56275e-46
Potri.014G041800	UGT72B7	POPTR_0014s04130	1428	19	6	0.122592	0.0370722	-1.72546	Down	0.00677008	0.0107517
Potri.003G138200	UGT72B9	POPTR_0003s13800	1835	4608	7131	23.1373	34.2878	0.567473	Up	2.83498e-98	3.29972e-97
Potri.014G096000	UGT72B10	POPTR_0014s09170	1615	664	246	3.7882	1.34396	-1.49502	Down	2.92538e-49	2.02231e-48
A
Potri.017G042800	UGT91A1	POPTR_0017s07030	1544	71	76	0.42369	0.434302	0.0356895	Up	0.883186	0.905014
Potri.002G162300	UGT91A2	POPTR_0002s16380	1536	9	0	0.0539869	0	-5.75454	Down	0.00156911	0.00267197
Potri.014G088400	UGT91A3	POPTR_0014s08440	1529	84	98	0.506184	0.565515	0.159902	Up	0.458236	0.518613
Potri.017G042600	UGT91A4	POPTR_0017s07010
Potri.001G030600	UGT91A5	POPTR_0001s06790	1428	12	7	0.0774265	0.0432509	-0.840098	Down	0.223784	0.278657
Potri.012G034100	UGT91A6	POPTR_0012s01130	1882	368	609	1.80163	2.85511	0.664246	Up	1.52852e-12	4.41972e-12
Potri.018G140400	UGT91A7	POPTR_0018s13720
Potri.010G182600	UGT91A8	POPTR_0010s18980	1813	2652	4098	13.4776	19.9434	0.565348	Up	6.84778e-57	5.24399e-56
Potri.003G184400	UGT91A9	POPTR_0003s18260	1876	3830	6538	18.8106	30.7494	0.709014	Up	3.63638e-133	5.47179e-132
Potri.006G179700	UGT79B1	POPTR_0006s19340	1591	108	6	0.625447	0.0332741	-4.23242	Down	1.49426e-26	6.65537e-26
Potri.011G097900	UGT79B2	POPTR_0011s10010	1392	22	30	0.14562	0.190155	0.384968	Up	0.346636	0.403958
Potri.017G041900	UGT79B3	POPTR_0017s06940	1212	8	8	0.0608169	0.0582388	-0.0624909	Down	0.927798	0.943386
Potri.011G060300	UGT79B4	POPTR_0011s05910	1464	60	6	0.377613	0.0361606	-3.38442	Down	4.45084e-13	1.3107e-12
Potri.011G061000	UGT79B5
M
Potri.008G024800	UGT92A1	POPTR_0008s02520	1260	18	28	0.131625	0.196071	0.574939	Up	0.189215	0.239263
Potri.001G016500	UGT92A2	POPTR_0001s05420
Potri.003G210400	UGT92A3	POPTR_0003s22100	1655	782	552	4.35357	2.94284	-0.564991	Down	1.24819e-12	3.61926e-12
Potri.001G016300	UGT92A4	POPTR_0001s05400	1617	1131	752	6.4445	4.1033	-0.651285	Down	3.0605e-22	1.22169e-21
Potri.017G077700	UGT92A5	POPTR_0891s00200	1363	49	39	0.331236	0.252461	-0.391799	Down	0.205936	0.257841
Potri.017G077800	UGT92A6	POPTR_1312s00200	1251	9	41	0.066286	0.289169	2.12514	Up	6.91776e-06	1.43182e-05
Potri.017G077500	UGT92A7	POPTR_0017s11400	1708	61	236	0.329063	1.21913	1.88941	Up	5.0887e-24	2.13173e-23
Potri.017G077400	UGT92A8
B
Potri.012G065100	UGT89A1	POPTR_0012s06660	1726	5948	5562	31.7517	28.4325	-0.159292	Down	3.1886e-09	7.97548e-09
Potri.010G137000	UGT89A2	POPTR_0010s14680	1794	6306	1785	32.3868	8.77892	-1.88329	Down	0	0
Q
C
Potri.006G272500	UGT90A1	POPTR_0006s28730	1422	2	0	0.0129589	0	-3.69587	Down	0.234108	0.287536
Potri.006G272600	UGT90A2	POPTR_0006s28740	1666	26	2	0.143792	0.0105921	-3.76293	Down	9.3592e-07	2.04879e-06
Potri.018G009000	UGT90A3
Potri.018G008900	UGT90A4
Potri.005G036100	UGT90A5
Potri.001G348100	UGT90A6	POPTR_0001s35050	1431	3563	2675	22.941	16.4934	-0.476044	Down	1.82221e-38	1.04265e-37
D
Potri.006G120600	UGT73B1	POPTR_0006s12220	1586	106	11	0.6158	0.0611948	-3.33098	Down	7.75226e-22	3.06089e-21
Potri.016G097400	UGT73B2	POPTR_0016s10880	1617	31	19	0.17664	0.103674	-0.76876	Down	0.065746	0.0906195
Potri.012G048700	UGT73B3	POPTR_0012s04600	2185	4248	4317	17.9131	17.4323	-0.0392456	Down	0.208066	0.260193
Potri.014G082500	UGT73B4	POPTR_0014s07820	963	35	50	0.334872	0.458109	0.452082	Up	0.155845	0.200029
Potri.002G123700	UGT73B5	POPTR_0002s12520	1506	59	75	0.360964	0.439401	0.283685	Up	0.260136	0.314351
Potri.001G303200	UGT73B6	POPTR_0001s31080
Potri.001G302400	UGT73B7	POPTR_0001s30980	1641	31	38	0.174056	0.204315	0.23124	Up	0.512672	0.566997
Potri.009G098400	UGT73B8	POPTR_0009s10120	1476	82	32	0.511875	0.191288	-1.42004	Down	6.80028e-07	1.50036e-06
Potri.001G302300	UGT73B9	POPTR_0001s30970	1383	2	0	0.0133243	0	-3.73599	Down	0.234108	0.289787
Potri.009G099000	UGT73B10	POPTR_0009s10190
Potri.001G303600	UGT73B11	POPTR_0001s31120	1660	1	2	0.00555046	0.0106303	0.937509	Up	0.657828	0.69942
Potri.001G303000	UGT73B12	POPTR_0001s31040	1835	2025	2271	10.1678	10.9196	0.102915	Up	0.0195674	0.0291939
Potri.001G303100	UGT73B13
Potri.001G303300	UGT73B14	POPTR_0001s31120	1660	1	2	0.00555046	0.0106303	0.937509	Up	0.657828	0.69942
Potri.001G303700	UGT73B15	POPTR_0001s31130	1568	58	65	0.340815	0.365757	0.101896	Up	0.698904	0.737116
O
Potri.016G057300	UGT98	POPTR_0016s05770
Potri.006G047200	UGT98	POPTR_0006s04580
Potri.006G048200	UGT98	POPTR_0006s04680	1596	22	2220	0.127007	12.2728	6.59442	Up	0	0
L
Potri.017G032300	UGT74B1	POPTR_0017s06080	1689	7914	8900	43.1721	46.4928	0.106907	Up	1.59727e-06	3.43912e-06
Potri.017G032500	UGT74B2	POPTR_0017s06100	1429	9582	12912	61.7818	79.7235	0.367823	Up	1.64521e-80	1.63946e-79
Potri.017G032700	UGT74B3	POPTR_0322s00200	1386	1572	3111	10.4502	19.8044	0.922286	Up	5.10176e-100	6.01866e-99
Potri.004G179300	UGT74B4	POPTR_0004s18570	1659	161	10	0.894162	0.0531837	-4.07148	Down	6.06086e-38	3.43113e-37
Potri.007G140300	UGT74B5	POPTR_0007s00890	1374	10	6	0.0670579	0.0385292	-0.799456	Down	0.28927	0.342604
Potri.007G141900	UGT74B6
Potri.001G389200	UGT74B7	POPTR_0001s39980	1569	14695	16464	86.2946	92.5844	0.101499	Up	5.55506e-10	1.44582e-09
Potri.014G175000	UGT74B9	POPTR_0014s17340	1380	0	2	0	0.0127872	3.67663	Up	0.266594	0.318337
Potri.007G140500	UGT74B10	POPTR_0007s00870	1789	3425	7393	17.6395	36.4616	1.04757	Up	1.13189e-289	3.29535e-288
Potri.007G117200	UGT74B11	POPTR_0007s03070	1670	5395	6515	29.7654	34.421	0.209651	Up	2.6089e-15	8.35273e-15
Potri.007G140600	UGT74B12	POPTR_0007s00860	1269	203	213	1.47391	1.48096	0.0068828	Up	0.962388	0.967954
Potri.015G071900	UGT74B13	POPTR_0015s08330	1762	3179	4582	16.6235	22.9443	0.464914	Up	6.12958e-45	3.93446e-44
Potri.007G141700	UGT74B14	POPTR_0007s00760	814	2	0	0.0226382	0	-4.50069	Down	0.234108	0.289679
Potri.009G095300	UGT84A1	POPTR_0009s09820	1422	102	21	0.660902	0.1303	-2.3426	Down	5.69016e-15	1.79774e-14
Potri.009G095400	UGT84A2	POPTR_0009s09830	1928	20227	8415	96.6632	38.5099	-1.32774	Down	0	0
Potri.009G095100	UGT84A3	POPTR_0009s09800	1814	27049	15712	137.389	76.4222	-0.846199	Down	0	0
Potri.009G095500	UGT84A5	POPTR_0009s09840
Potri.004G083700	UGT75B1	POPTR_0004s08200	1491	449	830	2.77463	4.91163	0.823905	Up	2.25498e-23	9.27709e-23
Potri.017G101800	UGT75B2	POPTR_0017s13620	1585	1180	1174	6.85945	6.53528	-0.0698454	Down	0.240106	0.292188
Potri.002G236400	UGT75B3	POPTR_0002s23760	1835	8611	11506	43.2369	55.324	0.355643	Up	1.16243e-67	1.0205e-66
Potri.014G146000	UGT75B4	POPTR_0014s14300	1404	258	64	1.69313	0.402196	-2.07372	Down	7.84706e-31	3.87533e-30
Potri.006G055600	UGT75B5	POPTR_0006s05450	1689	3440	147	18.7657	0.767914	-4.61101	Down	0	0
Potri.016G052500	UGT75B6	POPTR_0016s05290	1830	103	4	0.518589	0.0192856	-4.74899	Down	3.83074e-27	1.73069e-26
N
Potri.016G019400	UGT82A1	POPTR_0016s02070	1583	316	88	1.83926	0.490486	-1.90684	Down	1.1805e-33	6.16537e-33
I
Potri.010G084900	UGT83A1	POPTR_0010s09500
Potri.013G022800	UGT83A2	POPTR_0013s02370	1440	120	124	0.767813	0.759774	-0.0151852	Down	0.933182	0.94784
Potri.004G119700	UGT83A3	POPTR_0004s11870	1643	93	189	0.521533	1.01496	0.960593	Up	6.62044e-08	1.54474e-07
Potri.004G123500	UGT83A4	POPTR_0004s12230	1365	1066	929	7.19551	6.00493	-0.260948	Down	5.46082e-05	0.000105593
Potri.017G091500	UGT83A5	POPTR_0017s12710	1365	2	4	0.0135	0.0258555	0.937509	Up	0.489414	0.545106
J
Potri.001G281800	UGT87A1	POPTR_0001s28860	1870	1027	1288	5.06018	6.07714	0.264206	Up	1.1443e-05	2.33394e-05
Potri.001G281900	UGT87A2	POPTR_0001s28870	1708	941	1409	5.0762	7.27861	0.519914	Up	5.73388e-18	2.01393e-17
Potri.001G282100	UGT87A3	POPTR_0001s28890	1888	716	1879	3.4942	8.78112	1.32944	Up	9.43586e-109	1.19326e-107
Potri.009G077200	UGT87A4	POPTR_0009s08090	1620	73	12	0.415188	0.0653569	-2.66735	Down	1.1909e-12	3.45649e-12
Potri.017G077400	UGT87A5
Potri.009G077400	UGT87A6	POPTR_0009s08110	1227	0	3	0	0.0215726	4.43113	Up	0.136184	0.177126
Potri.009G077500	UGT87A7	POPTR_0009s08120	1667	476	577	2.63092	3.05397	0.215119	Up	0.0159287	0.0241123
K
Potri.004G214100	UGT86A1	POPTR_0004s22400	1753	1024	649	5.38214	3.26654	-0.720416	Down	6.31736e-24	2.64074e-23
Potri.009G008100	UGT86A2	POPTR_0009s01360	1461	0	2	0	0.0120783	3.59434	Up	0.266594	0.318774
H
Potri.010G195300	UGT76B1	POPTR_0010s20250	1907	466	627	2.2515	2.90096	0.365645	Up	3.16692e-05	6.24203e-05
Potri.010G195500	UGT76B2	POPTR_0010s20270	1804	288	681	1.47093	3.3307	1.1791	Up	6.76042e-34	3.54702e-33
Potri.001G245900	UGT76B3	POPTR_0001s25280	1578	2129	2676	12.431	14.9625	0.267411	Up	1.56148e-10	4.17016e-10
Potri.010G195600	UGT76B4	POPTR_0010s20290	1582	169	32	0.984276	0.178471	-2.46337	Down	3.04716e-25	1.31467e-24
Potri.006G039300	UGT76B5
Potri.009G039000	UGT76B6	POPTR_0009s04390	1386	25	5	0.166193	0.0318297	-2.38442	Down	0.00012004	0.000226262
P
Potri.008G062400	UGT70	POPTR_0008s06270	1712	1344	2027	7.23323	10.4466	0.530322	Up	5.10488e-26	2.23899e-25
Potri.016G105300	UGT70	POPTR_0016s10020	1218	34	131	0.257199	0.948963	1.88347	Up	6.3603e-14	1.93616e-13
Potri.016G105400	UGT70	POPTR_0016s10010	1916	7529	13301	36.2058	61.2511	0.758514	Up	4.2039e-302	1.27094e-300
G
Potri.016G021600	UGT85A1
Potri.016G021700	UGT85A2	POPTR_0016s02190	1654	1816	2352	10.1162	12.5466	0.310633	Up	4.6284e-12	1.31336e-11
Potri.016G021200	UGT85A3
Potri.016G021100	UGT85A4	POPTR_0016s02180	1467	99	478	0.621787	2.8749	2.20902	Up	3.27482e-57	2.52069e-56
Potri.016G020800	UGT85A5	POPTR_0098s00280	1456	867	678	5.48649	4.1086	-0.417238	Down	1.48436e-08	3.58521e-08
Potri.016G020400	UGT85A6	POPTR_0098s00210	1239	1201	753	8.93117	5.36227	-0.736005	Down	8.88194e-29	4.17133e-28
Potri.006G023100	UGT85A7	POPTR_0006s02380	1544	102	50	0.608681	0.285725	-1.09106	Down	6.49356e-06	1.34621e-05
Potri.006G022800	UGT85A8	POPTR_0006s02370	1380	241	104	1.60907	0.664935	-1.27494	Down	3.73992e-15	1.18989e-14
Potri.006G022300	UGT85A9	POPTR_0006s02310	1719	234	34	1.25423	0.174513	-2.84539	Down	4.63086e-40	2.73547e-39
Potri.002G098400	UGT85A10	POPTR_0002s09860	1706	36	64	0.194429	0.330999	0.767584	Up	0.00972594	0.0151518
Potri.016G020700	UGT85A11	POPTR_0098s00270	1043	730	724	6.44875	6.12462	-0.0743977	Down	0.32535	0.381277
Potri.016G021800	UGT85A12	POPTR_0016s02200	1735	21405	15890	113.672	80.8071	-0.49232	Down	9.51094e-236	2.33318e-234
Potri.016G021300	UGT85A13	POPTR_0016s02200	1735	21405	15890	113.672	80.8071	-0.49232	Down	9.51094e-236	2.33318e-234
Potri.016G020500	UGT85A14	POPTR_0098s00220	1730	269	266	1.43266	1.35663	-0.0786708	Down	0.527916	0.577115
Potri.016G020900	UGT85A15	POPTR_0098s00290	1156	112	224	0.892682	1.70968	0.937509	Up	8.20756e-09	2.0121e-08
Potri.016G021000	UGT85A16	POPTR_0098s00300	1645	986	1237	5.52265	6.63482	0.264695	Up	1.64946e-05	3.32874e-05
Potri.006G022500	UGT85A17	POPTR_0006s02330	1673	711	1270	3.91571	6.69781	0.774416	Up	1.53564e-31	7.68842e-31
Potri.006G022600	UGT85A18	POPTR_0006s02350	1645	272	282	1.52349	1.51255	-0.0104024	Down	0.931484	0.94661
Potri.001G312600	UGT85A19	POPTR_0001s32000	1836	1109	1098	5.56539	5.27661	-0.0768722	Down	0.210624	0.263172
Potri.005G073800	UGT85A20	POPTR_0005s07500	1948	835	255	3.94943	1.15499	-1.77377	Down	3.47338e-78	3.39569e-77
Potri.002G098300	UGT85A21	POPTR_0002s09850	1736	4	0	0.0212299	0	-4.40802	Down	0.0560198	0.0779582
Potri.017G052300	UGT85A22	POPTR_0017s07930	1481	923	1217	5.74227	7.25038	0.336436	Up	8.1708e-08	1.89591e-07
Potri.001G313000	UGT85A23	POPTR_0001s32000	1836	1109	1098	5.56539	5.27661	-0.0768722	Down	0.210624	0.263172
Potri.017G052000	UGT85A24	POPTR_0017s07880	1563	104	211	0.613072	1.1911	0.958169	Up	1.22396e-08	2.9695e-08
Potri.017G052400	UGT85A25	POPTR_0017s07940
Potri.006G023600	UGT85A27	Potri.006G023600
Potri.T181000	UGT85A28
Potri.016G022500	UGT85A29	POPTR_0016s02270	1744	414	275	2.18721	1.39127	-0.65269	Down	4.19026e-09	1.04233e-08
Potri.004G172700	UGT85A30	POPTR_0004s17850	1446	50	16	0.318595	0.0976286	-1.70635	Down	9.8353e-06	2.01837e-05
Potri.007G132400	UGT85A31	POPTR_0007s01610	1598	628	228	3.62093	1.25888	-1.52422	Down	5.45108e-48	3.68355e-47
Potri.T148700	UGT85A32
Potri.006G023700	UGT85A33	POPTR_0006s02450	1425	0	2	0	0.0123834	3.63034	Up	0.266594	0.318475
Potri.016G021500	UGT85A34
Potri.016G022000	UGT85A35	POPTR_0016s02220	1475	25	10	0.156165	0.0598182	-1.38442	Down	0.00778368	0.0122759
Potri.016G022100	UGT85A36	POPTR_0016s02230	1543	106	415	0.632961	2.37305	1.90656	Up	1.56773e-41	9.5036e-41
Potri.016G022400	UGT85A37	POPTR_0016s02260	1672	14	24	0.0771487	0.126649	0.715117	Up	0.141196	0.182452
F
Potri.019G090400	UGT78D1	POPTR_0019s12010
Potri.009G078400	UGT78D2	POPTR_0009s08200
Potri.009G133300	UGT78D3	POPTR_0009s13580	1952	2234	311	10.5448	1.40574	-2.90713	Down	0	0
Potri.013G118700	UGT78D4	POPTR_0013s12310	1414	47	2	0.306256	0.0124797	-4.61708	Down	8.25792e-13	2.40992e-12
Potri.013G143900	UGT78D5	POPTR_0013s14010	1447	1922	1452	12.2383	8.85367	-0.467058	Down	7.99536e-21	3.06851e-20
Potri.018G096000	UGT78D6	POPTR_0018s10400	1350	2	0	0.01365	0	-3.77083	Down	0.234108	0.290276
Potri.006G171100	UGT78D7	POPTR_0006s18650	1069	2051	6	17.6777	0.0495221	-8.47964	Down	0	0
Potri.006G171200	UGT78D8	POPTR_0006s18690	1647	5919	44	33.1125	0.235713	-7.1342	Down	0	0

## Sheet: Down Regulated 
Column1	Column2	Column3	Column4	Column5	Column6	Column7	Column8	Column9	Column10	Column11	Column12
UGT genes	Control-TPM	Drought-TPM	Names	Alias	geneLength	Control-Expression	Drought-Expression	Control-RPKM	Drought-RPKM	log2 Ratio(Drought/Control)	Up-Down-Regulation(Drought/Control)
Potri.006G007400(UGT71E)	58.69	41.1	UGT71B3	POPTR_0006s00920	1464	9327	6821	58.6999	41.1085	-0.513921	Down
Potri.016G016900(UGT71E)	21.22	20.23	UGT71B8	POPTR_0545s00210	1422	3275	3262	21.2202	20.24	-0.068229	Down
Potri.016G016400(UGT71E)	2.73	2.38	UGT71B11	POPTR_1038s00210	1461	434	395	2.73701	2.38546	-0.198333	Down
Potri.006G007600(UGT71E)	12.24	10.02	UGT71B13	POPTR_0006s00940	1816	2413	2064	12.2427	10.0281	-0.287876	Down
Potri.006G007200(UGT71E)	13.35	13	UGT71B16	POPTR_0006s00900	1753	2541	2584	13.3555	13.0058	-0.0382812	Down
Potri.016G017400(UGT71E)	2.35	1.01	UGT71B17	POPTR_0016s01890	1437	368	165	2.35954	1.0131	-1.21973	Down
Potri.016G017200(UGT71E)	98.68	65.54	UGT71B18	POPTR_0016s01870	1446	15488	10742	98.6879	65.5454	-0.590379	Down
Potri.016G017300(UGT71E)	13.99	11.25	UGT71B19	POPTR_0016s01880	1465	2226	1868	13.9999	11.2503	-0.31545	Down
Potri.016G016500(UGT71E)	8.93	4.17	UGT71B20	POPTR_0016s01810	1655	1605	784	8.9354	4.17968	-1.09614	Down
Potri.016G017100(UGT71E)	23.8	12.86	UGT71B21	POPTR_0016s01850	1568	4051	2287	23.8042	12.869	-0.887313	Down
Potri.016G014500(UGT71E)	218.76	23.32	UGT71B27	POPTR_0016s01620	1751	41574	4629	218.762	23.3252	-3.2294	Down
Potri.016G014100(UGT71E)	56.7	42.97	UGT71B29	POPTR_0016s01570	1757	10813	8557	56.7037	42.9709	-0.400081	Down
Potri.016G014300(UGT71E)	26.29	13.95	UGT71B30	POPTR_0016s01590	1437	4101	2272	26.2948	13.9501	-0.914504	Down
Potri.016G014400(UGT71E)	12.35	8.5	UGT71B31	POPTR_0016s01610	1552	2081	1496	12.3543	8.50482	-0.538658	Down
Potri.012G035800(UGT88E)	20.17	17.51	UGT88A1	POPTR_0012s00960	1533	3357	3044	20.1765	17.5197	-0.203695	Down
Potri.012G036000(UGT88E)	212.02	153.29	UGT88A2	POPTR_0012s00940	1621	37302	28164	212.024	153.298	-0.467892	Down
Potri.004G069600(UGT88E)	11.99	10.58	UGT88A10	POPTR_0004s06820	1527	1988	1832	11.9954	10.5855	-0.180389	Down
Potri.002G168600(UGT72E)	56.41	30.08	UGT72B1	POPTR_0002s17000	1854	11352	6322	56.4156	30.0864	-0.906984	Down
Potri.014G096100(UGT72E)	96.39	38.21	UGT72B2	POPTR_0014s09180	1860	19459	8056	96.3928	38.2148	-1.33479	Down
Potri.014G096000(UGT72E)	3.78	1.34	UGT72B10	POPTR_0014s09170	1615	664	246	3.7882	1.34396	-1.49502	Down
Potri.003G210400(UGT92M)	4.35	2.94	UGT92A3	POPTR_0003s22100	1655	782	552	4.35357	2.94284	-0.564991	Down
Potri.001G016300(UGT92M)	6.44	4.1	UGT92A4	POPTR_0001s05400	1617	1131	752	6.4445	4.1033	-0.651285	Down
Potri.012G065100(UGT89B)	31.75	28.43	UGT89A1	POPTR_0012s06660	1726	5948	5562	31.7517	28.4325	-0.159292	Down
Potri.010G137000(UGT89B)	32.38	8.77	UGT89A2	POPTR_0010s14680	1794	6306	1785	32.3868	8.77892	-1.88329	Down
Potri.001G348100(UGT90C)	22.94	16.49	UGT90A6	POPTR_0001s35050	1431	3563	2675	22.941	16.4934	-0.476044	Down
Potri.012G048700(UGT73D)	17.91	17.43	UGT73B3	POPTR_0012s04600	2185	4248	4317	17.9131	17.4323	-0.0392456	Down
Potri.009G095400(UGT84L)	96.66	38.5	UGT84A2	POPTR_0009s09830	1928	20227	8415	96.6632	38.5099	-1.32774	Down
Potri.009G095100(UGT84L)	137.38	76.42	UGT84A3	POPTR_0009s09800	1814	27049	15712	137.389	76.4222	-0.846199	Down
Potri.017G101800(UGT75L)	6.85	6.53	UGT75B2	POPTR_0017s13620	1585	1180	1174	6.85945	6.53528	-0.0698454	Down
Potri.004G214100(UGT86K)	5.38	3.26	UGT86A1	POPTR_0004s22400	1753	1024	649	5.38214	3.26654	-0.720416	Down
Potri.016G020800(UGT85L)	5.48	4.1	UGT85A5	POPTR_0098s00280	1456	867	678	5.48649	4.1086	-0.417238	Down
Potri.016G020400(UGT85L)	8.93	5.36	UGT85A6	POPTR_0098s00210	1239	1201	753	8.93117	5.36227	-0.736005	Down
Potri.016G020700(UGT85L)	6.44	6.12	UGT85A11	POPTR_0098s00270	1043	730	724	6.44875	6.12462	-0.0743977	Down
Potri.016G021800(UGT85L)	113.67	80.8	UGT85A12	POPTR_0016s02200	1735	21405	15890	113.672	80.8071	-0.49232	Down
Potri.016G020500(UGT85L)	1.43	1.35	UGT85A14	POPTR_0098s00220	1730	269	266	1.43266	1.35663	-0.0786708	Down
Potri.006G022600(UGT85L)	1.52	1.51	UGT85A18	POPTR_0006s02350	1645	272	282	1.52349	1.51255	-0.0104024	Down
Potri.001G312600(UGT85L)	5.56	5.27	UGT85A19	POPTR_0001s32000	1836	1109	1098	5.56539	5.27661	-0.0768722	Down
Potri.005G073800(UGT85L)	3.94	1.15	UGT85A20	POPTR_0005s07500	1948	835	255	3.94943	1.15499	-1.77377	Down
Potri.001G313000(UGT85L)	5.56	5.27	UGT85A23	POPTR_0001s32000	1836	1109	1098	5.56539	5.27661	-0.0768722	Down
Potri.016G022500(UGT85L)	2.18	1.39	UGT85A29	POPTR_0016s02270	1744	414	275	2.18721	1.39127	-0.65269	Down
Potri.009G133300(UGT78F)	10.54	1.4	UGT78D3	POPTR_0009s13580	1952	2234	311	10.5448	1.40574	-2.90713	Down
Potri.013G143900(UGT78F)	12.23	8.85	UGT78D5	POPTR_0013s14010	1447	1922	1452	12.2383	8.85367	-0.467058	Down

## Sheet: Up regulated 
Genes	Control TPM	Drought TPM	Names	Alias	geneLength	Control-Expression	Drought-Expression	Control-RPKM	Drought-RPKM	log2 Ratio(Drought/Control)	Up-Down-Regulation(Drought/Control)	P-value	FDR
Potri.006G007300(UGT71E)	3.03	3.73	UGT71B5	POPTR_0006s00910	1569	517	665	3.03602	3.73959	0.300699	Up	0.000364656	0.000657914
Potri.016G016700(UGT71E)	2.51	4.96	UGT71B6	POPTR_0016s01830	1467	400	825	2.51227	4.96191	0.981903	Up	1.12054e-30	5.51247e-30
Potri.009G044600(UGT71E)	24.12	38.52	UGT71B24	POPTR_0009s04920	1794	4697	7834	24.1232	38.5289	0.675519	Up	2.40224e-146	3.89689e-145
Potri.006G010000(UGT71E)	37.38	65.03	UGT71B28	POPTR_0006s01160	1767	7169	13025	37.3817	65.0379	0.798949	Up	0	0
Potri.015G027800(UGT88E)	1.42	1.86	UGT88A4	POPTR_0015s05660	1658	256	350	1.42263	1.86255	0.38872	Up	0.00100209	0.0017363
Potri.T010800 (UGT88E)	4.85	5.14	UGT88A5	POPTR_0019s00810	1413	744	824	4.85141	5.14529	0.0848508	Up	0.245122	0.297732
Potri.004G069700(UGT88E)	1.54	1.6	UGT88A6	POPTR_0004s06840	1538	258	280	1.54561	1.6063	0.0555649	Up	0.656556	0.699327
Potri.007G030500(UGT72E)	1.16	3.15	UGT72B6	POPTR_0007s12390	1963	249	702	1.16873	3.15531	1.43283	Up	1.44813e-46	9.56275e-46
Potri.003G138200(UGT72E)	23.13	34.28	UGT72B9	POPTR_0003s13800	1835	4608	7131	23.1373	34.2878	0.567473	Up	2.83498e-98	3.29972e-97
Potri.012G034100(UGT91A)	1.8	2.85	UGT91A6	POPTR_0012s01130	1882	368	609	1.80163	2.85511	0.664246	Up	1.52852e-12	4.41972e-12
Potri.010G182600(UGT91A)	13.47	19.94	UGT91A8	POPTR_0010s18980	1813	2652	4098	13.4776	19.9434	0.565348	Up	6.84778e-57	5.24399e-56
Potri.003G184400(UGT91A)	18.81	30.74	UGT91A9	POPTR_0003s18260	1876	3830	6538	18.8106	30.7494	0.709014	Up	3.63638e-133	5.47179e-132
Potri.017G077500(UGT92M)	0.32	1.21	UGT92A7	POPTR_0017s11400	1708	61	236	0.329063	1.21913	1.88941	Up	5.0887e-24	2.13173e-23
Potri.001G303000(UGT73D)	10.16	10.91	UGT73B12	POPTR_0001s31040	1835	2025	2271	10.1678	10.9196	0.102915	Up	0.0195674	0.0291939
Potri.006G048200(UGT98O)	0.12	12.27	UGT98	POPTR_0006s04680	1596	22	2220	0.127007	12.2728	6.59442	Up	0	0
Potri.017G032300(UGT74L)	43.17	46.49	UGT74B1	POPTR_0017s06080	1689	7914	8900	43.1721	46.4928	0.106907	Up	1.59727e-06	3.43912e-06
Potri.017G032500(UGT74L)	61.78	79.72	UGT74B2	POPTR_0017s06100	1429	9582	12912	61.7818	79.7235	0.367823	Up	1.64521e-80	1.63946e-79
Potri.017G032700(UGT74L)	10.45	19.8	UGT74B3	POPTR_0322s00200	1386	1572	3111	10.4502	19.8044	0.922286	Up	5.10176e-100	6.01866e-99
Potri.001G389200(UGT74L)	86.29	92.58	UGT74B7	POPTR_0001s39980	1569	14695	16464	86.2946	92.5844	0.101499	Up	5.55506e-10	1.44582e-09
Potri.007G140500(UGT74L)	17.63	36.46	UGT74B10	POPTR_0007s00870	1789	3425	7393	17.6395	36.4616	1.04757	Up	1.13189e-289	3.29535e-288
Potri.007G117200(UGT74L)	29.76	34.42	UGT74B11	POPTR_0007s03070	1670	5395	6515	29.7654	34.421	0.209651	Up	2.6089e-15	8.35273e-15
Potri.007G140600(UGT74L)	1.47	1.48	UGT74B12	POPTR_0007s00860	1269	203	213	1.47391	1.48096	0.0068828	Up	0.962388	0.967954
Potri.015G071900(UGT74L)	16.62	22.94	UGT74B13	POPTR_0015s08330	1762	3179	4582	16.6235	22.9443	0.464914	Up	6.12958e-45	3.93446e-44
Potri.004G083700(UGT75L)	2.77	4.91	UGT75B1	POPTR_0004s08200	1491	449	830	2.77463	4.91163	0.823905	Up	2.25498e-23	9.27709e-23
Potri.002G236400(UGT75L)	43.23	55.32	UGT75B3	POPTR_0002s23760	1835	8611	11506	43.2369	55.324	0.355643	Up	1.16243e-67	1.0205e-66
Potri.004G119700(UGT83I)	0.52	1.014	UGT83A3	POPTR_0004s11870	1643	93	189	0.521533	1.01496	0.960593	Up	6.62044e-08	1.54474e-07
Potri.001G281800(UGT87J)	5.06	6.07	UGT87A1	POPTR_0001s28860	1870	1027	1288	5.06018	6.07714	0.264206	Up	1.1443e-05	2.33394e-05
Potri.001G281900(UGT87J)	5.07	7.27	UGT87A2	POPTR_0001s28870	1708	941	1409	5.0762	7.27861	0.519914	Up	5.73388e-18	2.01393e-17
Potri.001G282100(UGT87J)	3.49	8.78	UGT87A3	POPTR_0001s28890	1888	716	1879	3.4942	8.78112	1.32944	Up	9.43586e-109	1.19326e-107
Potri.009G077500(UGT87J)	2.63	3.05	UGT87A7	POPTR_0009s08120	1667	476	577	2.63092	3.05397	0.215119	Up	0.0159287	0.0241123
Potri.010G195300(UGT76H)	2.25	2.9	UGT76B1	POPTR_0010s20250	1907	466	627	2.2515	2.90096	0.365645	Up	3.16692e-05	6.24203e-05
Potri.010G195500(UGT76H)	1.47	3.33	UGT76B2	POPTR_0010s20270	1804	288	681	1.47093	3.3307	1.1791	Up	6.76042e-34	3.54702e-33
Potri.001G245900(UGT76H)	12.43	14.96	UGT76B3	POPTR_0001s25280	1578	2129	2676	12.431	14.9625	0.267411	Up	1.56148e-10	4.17016e-10
Potri.008G062400(UGT70P)	7.23	10.44	UGT70	POPTR_0008s06270	1712	1344	2027	7.23323	10.4466	0.530322	Up	5.10488e-26	2.23899e-25
Potri.016G105400(UGT70P)	36.2	61.25	UGT70	POPTR_0016s10010	1916	7529	13301	36.2058	61.2511	0.758514	Up	4.2039e-302	1.27094e-300
Potri.016G021100(UGT85G)	0.62	2.87	UGT85A4	POPTR_0016s02180	1467	99	478	0.621787	2.8749	2.20902	Up	3.27482e-57	2.52069e-56
Potri.016G020900(UGT85G)	0.89	1.7	UGT85A15	POPTR_0098s00290	1156	112	224	0.892682	1.70968	0.937509	Up	8.20756e-09	2.0121e-08
Potri.016G021000(UGT85G)	5.52	6.63	UGT85A16	POPTR_0098s00300	1645	986	1237	5.52265	6.63482	0.264695	Up	1.64946e-05	3.32874e-05
Potri.006G022500(UGT85G)	3.91	6.69	UGT85A17	POPTR_0006s02330	1673	711	1270	3.91571	6.69781	0.774416	Up	1.53564e-31	7.68842e-31
Potri.017G052300(UGT85G)	5.74	7.25	UGT85A22	POPTR_0017s07930	1481	923	1217	5.74227	7.25038	0.336436	Up	8.1708e-08	1.89591e-07
Potri.017G052000(UGT85G)	0.61	1.19	UGT85A24	POPTR_0017s07880	1563	104	211	0.613072	1.1911	0.958169	Up	1.22396e-08	2.9695e-08
Potri.016G022100(UGT85G)	0.63	2.37	UGT85A36	POPTR_0016s02230	1543	106	415	0.632961	2.37305	1.90656	Up	1.56773e-41	9.5036e-41
